# Supplementary material for: Point-of-care PCR testing of SARS-CoV-2 in the emergency department: Influence on workflow and efficiency
Source: PLoS One. 2023 Aug 3;18(8):e0288906. doi: 10.1371/journal.pone.0288906 (PMC10399729; doi:10.1371/journal.pone.0288906)
Supplement: S1 Dataset — (XLSX) [file pone.0288906.s002.xlsx]

## Sheet: dataset
consecutive #	study group	occupancy type	Age range	ICU/IMC stay	CT+MRT within <48h after arrival	cardiac catheterization within <48 h after arrival date	endoscopy within <48 h after arrival	coventional PCR test type	conventional PCR test result	conventional PCR test result #	rapid PCR test result	rapid PCR test result #	triage category color	triage category #	arrival mode of patient	arrival mode binary #	deceased during stay	inpatient length of stay	ventilation during stay	chest x-ray within 24h after arrival
1	excluded	A	75-84	0	0	0	0		leer	n.a.	leer	n.a.	grün	4	RTW ohne Notarzt	1	0	0	0	0
2	conventional PCR	S	65-74	0	1	0	0	1	n. nachweisbar	0	n. nachweisbar	0	grün	4	RTW ohne Notarzt	1	0	3.34236	0	0
3	conventional PCR	S	85+	0	1	0	0	1	n. nachweisbar	0	n. nachweisbar	0	gelb	3	RTW mit Notarzt Transportbegleitung	1	1	1.32917	0	0
4	excluded	S	75-84	0	0	0	0		leer	n.a.	leer	n.a.	gelb	3	RTW ohne Notarzt	1	0	0.136111	0	1
5	excluded	A	45-54	0	0	0	0		leer	n.a.	leer	n.a.	blau	5	Patient kommt selbst	0	0	0	0	0
6	excluded	A	18-24	0	0	0	0		leer	n.a.	leer	n.a.	blau	5	Patient kommt selbst	0	0	0	0	0
7	excluded	S	35-44	0	0	0	0		leer	n.a.	leer	n.a.	grün	4	Interne Klinik	2	0	3.50208	0	0
8	excluded	A	45-54	0	0	0	0		leer	n.a.	leer	n.a.	blau	5	Patient kommt selbst	0	0	0	0	0
9	excluded	A	35-44	0	0	0	0		leer	n.a.	leer	n.a.	gelb	3	Hausarzt	2	0	0	0	0
10	excluded	A	18-24	0	0	0	0		leer	n.a.	leer	n.a.	grün	4	Patient kommt selbst	0	0	0	0	0
11	excluded	S	85+	0	1	0	0		leer	n.a.	leer	n.a.		#N/A		#N/A	0	5.08125	0	0
12	excluded	A	35-44	0	0	0	0		leer	n.a.	leer	n.a.	gelb	3	Patient kommt selbst	0	0	0	0	0
13	excluded	A	25-34	0	0	0	0		leer	n.a.	leer	n.a.	blau	5	Patient kommt selbst	0	0	0	0	0
14	excluded	A	18-24	0	0	0	0		leer	n.a.	leer	n.a.	blau	5	Patient kommt selbst	0	0	0	0	0
15	excluded	S	65-74	1	1	0	0		leer	n.a.	leer	n.a.	grün	4	RTW ohne Notarzt	1	0	36.0368	1	0
16	excluded	S	75-84	0	1	0	0		leer	n.a.	leer	n.a.	grün	4	Patient kommt selbst	0	0	6.05347	0	0
17	excluded	S	45-54	0	0	0	0		leer	n.a.	leer	n.a.	grün	4	Patient kommt selbst	0	0	6.09931	0	0
18	excluded	A	25-34	0	0	0	0		leer	n.a.	leer	n.a.	gelb	3	RTW mit Notarzt Transportbegleitung	1	0	0	0	0
19	excluded	S	65-74	0	1	0	0		leer	n.a.	leer	n.a.	rot	1	Patient kommt selbst	0	0	10.9035	0	1
20	excluded	A	75-84	0	0	0	0		leer	n.a.	leer	n.a.	grün	4	RTW ohne Notarzt	1	0	0	0	0
21	excluded	A	55-64	0	0	0	0		leer	n.a.	leer	n.a.	grün	4	Patient kommt selbst	0	0	0	0	0
22	excluded	A	65-74	0	0	0	0		leer	n.a.	leer	n.a.	grün	4	Patient kommt selbst	0	0	0	0	0
23	excluded	A	25-34	0	0	0	0		leer	n.a.	leer	n.a.	grün	4	Patient kommt selbst	0	0	0	0	0
24	excluded	S	65-74	0	1	0	0		leer	n.a.	leer	n.a.	rot	1	RTW ohne Notarzt	1	0	7.69028	0	0
25	excluded	A	55-64	0	0	0	0		leer	n.a.	leer	n.a.	grün	4	Patient kommt selbst	0	0	0	0	0
26	excluded	S	75-84	0	1	0	0		leer	n.a.	leer	n.a.	grün	4	KTW (Krankentransportwagen)	1	0	10.6549	0	0
27	excluded	S	18-24	0	1	0	0		leer	n.a.	leer	n.a.	gelb	3	Patient kommt selbst	0	0	7.57014	0	0
28	excluded	A	18-24	0	0	0	0		leer	n.a.	leer	n.a.	grün	4	Patient kommt selbst	0	0	0	0	0
29	excluded	A	45-54	0	0	0	0		leer	n.a.	leer	n.a.	blau	5	Patient kommt selbst	0	0	0	0	0
30	excluded	S	35-44	1	1	0	0		leer	n.a.	leer	n.a.	blau	5	Patient kommt selbst	0	0	22.4528	1	0
31	excluded	A	25-34	0	0	0	0		leer	n.a.	leer	n.a.	gelb	3	RTW ohne Notarzt	1	0	0	0	0
32	excluded	A	25-34	0	0	0	0		leer	n.a.	leer	n.a.	blau	5	Patient kommt selbst	0	0	0	0	0
33	excluded	S	45-54	0	0	1	0		leer	n.a.	leer	n.a.	gelb	3	Patient kommt selbst	0	0	1.36667	0	1
34	excluded	S	55-64	0	0	0	0		leer	n.a.	leer	n.a.	grün	4	KTW (Krankentransportwagen)	1	0	0.214583	0	1
35	excluded	A	35-44	0	0	0	0		leer	n.a.	leer	n.a.	grün	4	Patient kommt selbst	0	0	0	0	0
36	excluded	A	18-24	0	0	0	0		leer	n.a.	leer	n.a.	grün	4	Patient kommt selbst	0	0	0	0	0
37	excluded	A	35-44	0	0	0	0		leer	n.a.	leer	n.a.	grün	4	Hausarzt	2	0	0	0	0
38	excluded	A	45-54	0	0	0	0		leer	n.a.	leer	n.a.	grün	4	Patient kommt selbst	0	0	0	0	0
39	conventional PCR	S	65-74	0	0	0	0	1	n. nachweisbar	0	n. nachweisbar	0	gelb	3	RTW mit ambulanter Notarztversorgung	1	0	6.02292	0	1
40	excluded	A	25-34	0	0	0	0		leer	n.a.	leer	n.a.	blau	5	Patient kommt selbst	0	0	0	0	0
41	conventional PCR	A	55-64	0	1	0	0	1	n. nachweisbar	0	n. nachweisbar	0	grün	4	Patient kommt selbst	0	0	0	0	0
42	conventional PCR	S	75-84	0	1	0	0	1	n. nachweisbar	0	n. nachweisbar	0	grün	4	RTW ohne Notarzt	1	0	7.05972	0	0
43	excluded	A	45-54	0	0	0	0		leer	n.a.	leer	n.a.	grün	4	RTW ohne Notarzt	1	0	0	0	0
44	conventional PCR	S	75-84	1	1	0	0	1	n. nachweisbar	0	n. nachweisbar	0	rot	1	RTW ohne Notarzt	1	0	12.3944	0	1
45	excluded	A	75-84	0	0	0	0		leer	n.a.	leer	n.a.	orange	2	RTW ohne Notarzt	1	0	0	0	0
46	conventional PCR	S	85+	0	1	0	0	1	n. nachweisbar	0	n. nachweisbar	0	rot	1	RTW ohne Notarzt	1	0	0.35625	0	1
47	excluded	A	55-64	0	0	0	0		leer	n.a.	leer	n.a.	grün	4	Interne Klinik	2	0	0	0	0
48	conventional PCR	A	55-64	0	0	0	0	1	positiv	1	positiv	1	grün	4	Patient kommt selbst	0	0	0	0	0
49	excluded	S	18-24	0	1	0	0		leer	n.a.	leer	n.a.	gelb	3	Patient kommt selbst	0	0	2.00347	0	0
50	excluded	A	55-64	0	0	0	0		leer	n.a.	leer	n.a.	orange	2	Patient kommt selbst	0	0	0	0	0
51	excluded	A	55-64	0	0	0	0		leer	n.a.	leer	n.a.	grün	4	Patient kommt selbst	0	0	0	0	0
52	excluded	S	65-74	0	0	0	0		leer	n.a.	leer	n.a.	grün	4	RTW ohne Notarzt	1	0	5.97292	0	0
53	excluded	S	65-74	0	0	0	0		leer	n.a.	leer	n.a.	grün	4	RTW ohne Notarzt	1	0	14.8903	0	0
54	conventional PCR	A	45-54	0	0	0	0	1	positiv	1	positiv	1	grün	4	Patient kommt selbst	0	0	0	0	0
55	conventional PCR	S	75-84	0	1	0	0	1	positiv	1	positiv	1	gelb	3	RTW ohne Notarzt	1	1	1.58472	0	0
56	excluded	S	55-64	1	0	0	0		leer	n.a.	leer	n.a.	rot	1	RTW mit Notarzt Transportbegleitung	1	0	64.0403	0	1
57	excluded	S	65-74	1	1	0	0		leer	n.a.	leer	n.a.	gelb	3	RTW ohne Notarzt	1	0	26.9139	0	0
58	excluded	A	35-44	0	0	0	0		leer	n.a.	leer	n.a.	gelb	3	Patient kommt selbst	0	0	0	0	0
59	excluded	S	45-54	1	0	1	0		leer	n.a.	leer	n.a.	rot	1	RTW mit Notarzt Transportbegleitung	1	0	6.78611	0	1
60	excluded	S	55-64	0	0	1	0		leer	n.a.	leer	n.a.	gelb	3	Patient kommt selbst	0	0	3.89167	0	1
61	excluded	A	35-44	0	0	0	0		leer	n.a.	leer	n.a.	blau	5	RTW ohne Notarzt	1	0	0	0	0
62	excluded	S	85+	0	0	0	0		leer	n.a.	leer	n.a.	gelb	3	RTW ohne Notarzt	1	0	0.134722	0	0
63	excluded	S	75-84	0	0	0	0		leer	n.a.	leer	n.a.	grün	4	RTW ohne Notarzt	1	0	0.18125	0	1
64	conventional PCR	S	85+	0	1	0	0	1	n. nachweisbar	0	n. nachweisbar	0	grün	4	Patient kommt selbst	0	0	2.01806	0	0
65	excluded	A	25-34	0	0	0	0		leer	n.a.	leer	n.a.	grün	4	RTW ohne Notarzt	1	0	0	0	0
66	conventional PCR	A	45-54	0	1	0	0	1	n. nachweisbar	0	n. nachweisbar	0	grün	4	Patient kommt selbst	0	0	0	0	0
67	excluded	S	45-54	0	0	0	0		leer	n.a.	leer	n.a.	orange	2	RTW ohne Notarzt	1	1	10.9201	0	1
68	excluded	A	25-34	0	0	0	0		leer	n.a.	leer	n.a.	gelb	3	RTW ohne Notarzt	1	0	0	0	0
69	excluded	A	65-74	0	0	0	0		leer	n.a.	leer	n.a.	rot	1	Patient kommt selbst	0	0	0	0	0
70	excluded	S	55-64	0	0	0	0		leer	n.a.	leer	n.a.	gelb	3	RTW mit Notarzt Transportbegleitung	1	0	6.68819	0	0
71	excluded	A	65-74	0	0	0	0		leer	n.a.	leer	n.a.	blau	5	Patient kommt selbst	0	0	0	0	0
72	excluded	A	25-34	0	0	0	0		leer	n.a.	leer	n.a.	rot	1		#N/A	0	0	0	0
73	excluded	S	18-24	0	0	0	0		leer	n.a.	leer	n.a.	grün	4		#N/A	0	13.5896	0	0
74	excluded	S	85+	0	1	0	0	1	positiv	1	positiv	1	gelb	3	RTW ohne Notarzt	1	1	3.71319	0	0
75	conventional PCR	S	35-44	1	1	0	1	1	n. nachweisbar	0	n. nachweisbar	0	orange	2	RTW ohne Notarzt	1	1	8.82222	1	0
76	excluded	S	55-64	0	1	0	0		leer	n.a.	leer	n.a.	rot	1	RTW mit Notarzt Transportbegleitung	1	0	5.58681	0	0
77	excluded	A	85+	0	0	0	0		leer	n.a.	leer	n.a.	orange	2		#N/A	0	0	0	0
78	excluded	A	55-64	0	0	0	0		leer	n.a.	leer	n.a.	grün	4	Patient kommt selbst	0	0	0	0	0
79	excluded	A	35-44	0	0	0	0		leer	n.a.	leer	n.a.	grün	4	Patient kommt selbst	0	0	0	0	0
80	excluded	S	75-84	0	1	0	0	1	n. nachweisbar	0	n. nachweisbar	0	orange	2	RTW mit ambulanter Notarztversorgung	1	0	1.42778	0	0
81	excluded	A	18-24	0	0	0	0		leer	n.a.	leer	n.a.	gelb	3	RTW ohne Notarzt	1	0	0	0	0
82	excluded	S	45-54	0	0	0	0		leer	n.a.	leer	n.a.	rot	1	RTW ohne Notarzt	1	0	6.14861	0	0
83	excluded	A	35-44	0	0	0	0		leer	n.a.	leer	n.a.	grün	4	Patient kommt selbst	0	0	0	0	0
84	conventional PCR	S	85+	0	1	0	0	1	n. nachweisbar	0	n. nachweisbar	0	gelb	3	RTW ohne Notarzt	1	0	1.15	0	0
85	excluded	A	55-64	0	0	0	0		leer	n.a.	leer	n.a.	gelb	3	Externe Klinik	2	0	0	0	0
86	conventional PCR	S	55-64	1	1	0	0	1	n. nachweisbar	0	n. nachweisbar	0	grün	4	RTW ohne Notarzt	1	0	7.43472	0	0
87	excluded	A	18-24	0	0	0	0		leer	n.a.	leer	n.a.	orange	2	Patient kommt selbst	0	0	0	0	0
88	excluded	S	45-54	0	0	0	0		leer	n.a.	leer	n.a.	blau	5	Patient kommt selbst	0	0	3.975	0	0
89	excluded	A	35-44	0	0	0	0		leer	n.a.	leer	n.a.	blau	5	Patient kommt selbst	0	0	0	0	0
90	excluded	A	45-54	0	0	0	0		leer	n.a.	leer	n.a.	gelb	3	RTW ohne Notarzt	1	0	0	0	0
91	excluded	S	75-84	0	0	0	0		leer	n.a.	leer	n.a.	grün	4	RTW ohne Notarzt	1	0	4.12222	0	0
92	excluded	A	75-84	0	0	0	0		leer	n.a.	leer	n.a.	grün	4	Hausarzt	2	0	0	0	0
93	excluded	A	35-44	0	0	0	0		leer	n.a.	leer	n.a.	grün	4	Patient kommt selbst	0	0	0	0	0
94	excluded	S	25-34	1	0	0	0		leer	n.a.	leer	n.a.	rot	1	RTW ohne Notarzt	1	1	22.7604	1	0
95	excluded	A	18-24	0	0	0	0		leer	n.a.	leer	n.a.	grün	4	Hausarzt	2	0	0	0	0
96	excluded	A	18-24	0	0	0	0		leer	n.a.	leer	n.a.	blau	5	Patient kommt selbst	0	0	0	0	0
97	excluded	S	85+	1	0	0	0		leer	n.a.	leer	n.a.	grün	4	RTW ohne Notarzt	1	0	4.11875	0	1
98	conventional PCR	A	35-44	0	0	0	0	1	n. nachweisbar	0	leer	n.a.	blau	5	Patient kommt selbst	0	0	0	0	0
99	excluded	S	75-84	0	1	0	0		leer	n.a.	leer	n.a.	rot	1	RTW mit Notarzt Transportbegleitung	1	0	4.05417	0	1
100	excluded	A	45-54	0	0	0	0		leer	n.a.	leer	n.a.	gelb	3	Patient kommt selbst	0	0	0	0	0
101	excluded	A	35-44	0	0	0	0	1	n. nachweisbar	0	n. nachweisbar	0	grün	4	Patient kommt selbst	0	0	0	0	0
102	excluded	A	55-64	0	0	0	0		leer	n.a.	leer	n.a.	grün	4	Patient kommt selbst	0	0	0	0	0
103	excluded	S	35-44	0	0	0	0		leer	n.a.	leer	n.a.	gelb	3	RTW ohne Notarzt	1	0	13.8931	0	0
104	excluded	A	45-54	0	1	0	0		leer	n.a.	leer	n.a.	grün	4	Patient kommt selbst	0	0	0	0	0
105	excluded	A	35-44	0	0	0	0		leer	n.a.	leer	n.a.	grün	4	Patient kommt selbst	0	0	0	0	0
106	excluded	A	65-74	0	0	0	0		leer	n.a.	leer	n.a.	gelb	3	Patient kommt selbst	0	0	0	0	0
107	excluded	S	65-74	1	0	0	0		leer	n.a.	leer	n.a.	gelb	3	Patient kommt selbst	0	0	7.83125	0	1
108	excluded	A	45-54	0	0	0	0		leer	n.a.	leer	n.a.	grün	4	RTW ohne Notarzt	1	0	0	0	0
109	excluded	A	85+	0	0	0	0		leer	n.a.	leer	n.a.	orange	2	Patient kommt selbst	0	0	0	0	1
110	excluded	A	25-34	0	0	0	0		leer	n.a.	leer	n.a.	grün	4	Patient kommt selbst	0	0	0	0	0
111	conventional PCR	S	45-54	0	1	0	0	1	n. nachweisbar	0	n. nachweisbar	0	gelb	3	RTW ohne Notarzt	1	0	0.988194	0	0
112	excluded	S	55-64	1	1	0	0		leer	n.a.	leer	n.a.	rot	1	RTW mit Notarzt Transportbegleitung	1	1	2.81319	1	1
113	excluded	S	45-54	0	0	0	0		leer	n.a.	leer	n.a.	gelb	3	Patient kommt selbst	0	0	2.81111	0	0
114	excluded	A	45-54	0	0	0	0		leer	n.a.	leer	n.a.	gelb	3	RTW mit Notarzt Transportbegleitung	1	0	0	0	1
115	conventional PCR	S	55-64	0	1	0	0	1	n. nachweisbar	0	n. nachweisbar	0	orange	2	RTW mit Notarzt Transportbegleitung	1	0	3.75625	0	0
116	excluded	A	35-44	0	0	0	0		leer	n.a.	leer	n.a.	grün	4	Patient kommt selbst	0	0	0	0	0
117	conventional PCR	S	65-74	0	1	0	0	1	n. nachweisbar	0	n. nachweisbar	0	gelb	3	Patient kommt selbst	0	0	1.05347	0	0
118	excluded	A	25-34	0	0	0	0		leer	n.a.	leer	n.a.	grün	4	Patient kommt selbst	0	0	0	0	0
119	excluded	A	25-34	0	0	0	0		leer	n.a.	leer	n.a.	gelb	3	Patient kommt selbst	0	0	0	0	0
120	excluded	S	65-74	0	0	0	0		leer	n.a.	leer	n.a.	gelb	3	RTW ohne Notarzt	1	0	7.63333	0	1
121	excluded	A	18-24	0	0	0	0		leer	n.a.	leer	n.a.	grün	4	Patient kommt selbst	0	0	0	0	0
122	excluded	A	25-34	0	0	0	0		leer	n.a.	leer	n.a.	grün	4	Patient kommt selbst	0	0	0	0	0
123	excluded	A	75-84	0	1	0	0		leer	n.a.	leer	n.a.	grün	4	Patient kommt selbst	0	0	0	0	0
124	excluded	A	18-24	0	0	0	0		leer	n.a.	leer	n.a.	grün	4	Patient kommt selbst	0	0	0	0	0
125	excluded	S	45-54	0	1	0	0		leer	n.a.	leer	n.a.	rot	1	RTW ohne Notarzt	1	0	4.59931	0	0
126	conventional PCR	S	85+	0	1	0	0	1	n. nachweisbar	0	n. nachweisbar	0	rot	1	RTW mit Notarzt Transportbegleitung	1	0	0.8	0	0
127	conventional PCR	S	65-74	0	1	0	0	1	n. nachweisbar	0	n. nachweisbar	0	orange	2	Patient kommt selbst	0	0	0.739583	0	0
128	excluded	A	35-44	0	0	0	0		leer	n.a.	leer	n.a.	grün	4	Patient kommt selbst	0	0	0	0	0
129	conventional PCR	S	65-74	0	1	0	0	1	n. nachweisbar	0	leer	n.a.	grün	4	Patient kommt selbst	0	0	8.22569	0	0
130	excluded	A	18-24	0	0	0	0		leer	n.a.	leer	n.a.	grün	4	Patient kommt selbst	0	0	0	0	0
131	excluded	A	25-34	0	0	0	0		leer	n.a.	leer	n.a.	grün	4	Patient kommt selbst	0	0	0	0	0
132	excluded	A	25-34	0	0	0	0		leer	n.a.	leer	n.a.	grün	4	Patient kommt selbst	0	0	0	0	0
133	excluded	S	85+	0	1	0	0		leer	n.a.	leer	n.a.	rot	1	RTW ohne Notarzt	1	0	5.14722	0	0
134	excluded	S	75-84	1	1	0	1		leer	n.a.	leer	n.a.	gelb	3	RTW ohne Notarzt	1	0	71.9549	0	0
135	excluded	S	55-64	0	1	0	0		leer	n.a.	leer	n.a.	gelb	3	RTW mit Notarzt Transportbegleitung	1	0	0.333333	0	0
136	excluded	A	45-54	0	0	0	0		leer	n.a.	leer	n.a.	grün	4	RTW ohne Notarzt	1	0	0	0	0
137	excluded	A	45-54	0	0	0	0		leer	n.a.	leer	n.a.	blau	5	Patient kommt selbst	0	0	0	0	0
138	excluded	S	25-34	0	0	0	0		leer	n.a.	leer	n.a.	grün	4	RTW ohne Notarzt	1	0	0.124306	0	0
139	conventional PCR	A	35-44	0	0	0	0	1	n. nachweisbar	0	n. nachweisbar	0	grün	4	Patient kommt selbst	0	0	0	0	0
140	excluded	S	45-54	0	0	0	0		leer	n.a.	leer	n.a.	gelb	3	RTW ohne Notarzt	1	0	3.90694	0	0
141	excluded	S	85+	0	0	0	0		leer	n.a.	leer	n.a.	gelb	3	RTW ohne Notarzt	1	0	0.398611	0	0
142	excluded	A	45-54	0	0	0	0		leer	n.a.	leer	n.a.	grün	4	Patient kommt selbst	0	0	0	0	0
143	excluded	A	55-64	0	0	0	0		leer	n.a.	leer	n.a.	grün	4	Patient kommt selbst	0	0	0	0	1
144	excluded	S	45-54	0	0	0	0		leer	n.a.	leer	n.a.	grün	4	RTW ohne Notarzt	1	0	4.77569	0	0
145	excluded	A	18-24	0	0	0	0		leer	n.a.	leer	n.a.	gelb	3	RTW ohne Notarzt	1	0	0	0	0
146	excluded	A	18-24	0	0	0	0		leer	n.a.	leer	n.a.	grün	4	Patient kommt selbst	0	0	0	0	0
147	excluded	S	75-84	0	1	0	0		leer	n.a.	leer	n.a.	rot	1	RTW ohne Notarzt	1	0	4.71528	0	0
148	excluded	A	45-54	0	0	0	0		leer	n.a.	leer	n.a.	blau	5	RTW ohne Notarzt	1	0	0	0	0
149	conventional PCR	A	18-24	0	0	0	0	1	positiv	1	positiv	1	grün	4	Patient kommt selbst	0	0	0	0	0
150	excluded	S	45-54	0	1	0	0		leer	n.a.	leer	n.a.	gelb	3	RTW mit Notarzt Transportbegleitung	1	0	1.79306	0	0
151	excluded	A	25-34	0	0	0	0		leer	n.a.	leer	n.a.	grün	4	Patient kommt selbst	0	0	0	0	0
152	excluded	A	45-54	0	0	0	0		leer	n.a.	leer	n.a.	grün	4	RTW ohne Notarzt	1	0	0	0	0
153	excluded	A	25-34	0	0	0	0		leer	n.a.	leer	n.a.	grün	4	Patient kommt selbst	0	0	0	0	0
154	excluded	A	45-54	0	0	0	0		leer	n.a.	leer	n.a.	grün	4	Patient kommt selbst	0	0	0	0	0
155	excluded	A	25-34	0	0	0	0		leer	n.a.	leer	n.a.	gelb	3	RTW mit Notarzt Transportbegleitung	1	0	0	0	0
156	excluded	A	35-44	0	0	0	0		leer	n.a.	leer	n.a.	grün	4	Patient kommt selbst	0	0	0	0	0
157	excluded	S	18-24	0	1	0	0		leer	n.a.	leer	n.a.	gelb	3	Patient kommt selbst	0	0	0.618056	0	0
158	excluded	S	35-44	0	1	0	0		leer	n.a.	leer	n.a.	grün	4	RTW ohne Notarzt	1	0	0.495833	0	0
159	excluded	S	85+	1	0	1	0		leer	n.a.	leer	n.a.	rot	1	RTW mit Notarzt Transportbegleitung	1	1	2.925	0	1
160	conventional PCR	S	65-74	0	0	0	0	1	n. nachweisbar	0	n. nachweisbar	0	gelb	3	RTW mit Notarzt Transportbegleitung	1	0	11.4812	0	1
161	excluded	S	75-84	0	0	0	0	1	n. nachweisbar	0	leer	n.a.	grün	4	Patient kommt selbst	0	0	4.38889	0	0
162	excluded	A	18-24	0	0	0	0		leer	n.a.	leer	n.a.	blau	5	Patient kommt selbst	0	0	0	0	0
163	excluded	A	18-24	0	0	0	0		leer	n.a.	leer	n.a.	blau	5	Patient kommt selbst	0	0	0	0	0
164	excluded	A	55-64	0	0	0	0		leer	n.a.	leer	n.a.	gelb	3	RTW mit Notarzt Transportbegleitung	1	0	0	0	0
165	excluded	S	75-84	1	1	0	0		leer	n.a.	leer	n.a.	rot	1	RTW mit Notarzt Transportbegleitung	1	0	15.1861	1	0
166	conventional PCR	S	45-54	0	1	0	0	1	n. nachweisbar	0	leer	n.a.	gelb	3	RTW ohne Notarzt	1	0	6.14306	0	0
167	excluded	A	65-74	0	1	0	0		leer	n.a.	leer	n.a.	blau	5		#N/A	0	0	0	1
168	excluded	S	45-54	0	1	0	0		leer	n.a.	leer	n.a.	grün	4	Patient kommt selbst	0	0	1.07986	0	0
169	conventional PCR	S	65-74	1	0	0	0	1	n. nachweisbar	0	n. nachweisbar	0	rot	1	RTW ohne Notarzt	1	1	6.34028	1	1
170	excluded	S	85+	0	0	0	0		leer	n.a.	leer	n.a.	grün	4	RTW ohne Notarzt	1	0	3.1125	0	0
171	excluded	S	65-74	0	0	0	0		leer	n.a.	leer	n.a.	gelb	3	RTW mit Notarzt Transportbegleitung	1	0	9.14792	0	0
172	conventional PCR	A	55-64	0	1	0	0	1	n. nachweisbar	0	leer	n.a.	grün	4	Patient kommt selbst	0	0	0	0	0
173	excluded	A	55-64	0	0	0	0		leer	n.a.	leer	n.a.	grün	4	RTW ohne Notarzt	1	0	0	0	0
174	excluded	A	45-54	0	0	0	0		leer	n.a.	leer	n.a.	grün	4	RTW ohne Notarzt	1	0	0	0	0
175	conventional PCR	S	55-64	0	1	0	0	1	n. nachweisbar	0	n. nachweisbar	0	gelb	3	Patient kommt selbst	0	0	0.881944	0	1
176	excluded	S	55-64	1	1	0	0		leer	n.a.	leer	n.a.	rot	1	RTW ohne Notarzt	1	0	31.0042	1	0
177	excluded	A	45-54	0	0	0	0		leer	n.a.	leer	n.a.	gelb	3	Patient kommt selbst	0	0	0	0	0
178	conventional PCR	S	55-64	0	0	0	0	1	n. nachweisbar	0	n. nachweisbar	0	gelb	3	Externe Klinik	2	1	0.782639	0	0
179	excluded	S	75-84	0	0	0	0		leer	n.a.	leer	n.a.	orange	2	Patient kommt selbst	0	0	1.77083	0	0
180	excluded	A	18-24	0	0	0	0		leer	n.a.	leer	n.a.	orange	2	RTW ohne Notarzt	1	0	0	0	0
181	excluded	A	85+	0	1	0	0		leer	n.a.	leer	n.a.	gelb	3	RTW mit Notarzt Transportbegleitung	1	0	0	0	1
182	excluded	A	35-44	0	0	0	0		leer	n.a.	leer	n.a.	grün	4	Patient kommt selbst	0	0	0	0	0
183	excluded	S	25-34	0	0	0	0		leer	n.a.	leer	n.a.	gelb	3	RTW ohne Notarzt	1	0	0.606944	0	0
184	excluded	A	18-24	0	0	0	0		leer	n.a.	leer	n.a.	blau	5	Patient kommt selbst	0	0	0	0	0
185	conventional PCR	A	35-44	0	0	0	0	1	n. nachweisbar	0	n. nachweisbar	0	blau	5	Patient kommt selbst	0	0	0	0	0
186	excluded	S	85+	0	1	0	0		leer	n.a.	leer	n.a.	gelb	3	RTW ohne Notarzt	1	0	6.36875	0	0
187	excluded	A	75-84	0	1	0	0		leer	n.a.	leer	n.a.	grün	4	RTW ohne Notarzt	1	0	0	0	0
188	excluded	S	65-74	1	1	0	0		leer	n.a.	leer	n.a.	gelb	3	RTW ohne Notarzt	1	0	2.09653	0	0
189	excluded	A	85+	0	0	0	0		leer	n.a.	leer	n.a.	grün	4	RTW ohne Notarzt	1	0	0	0	0
190	excluded	A	25-34	0	0	0	0		leer	n.a.	leer	n.a.	grün	4	Patient kommt selbst	0	0	0	0	0
191	excluded	S	55-64	0	1	0	0		leer	n.a.	leer	n.a.	gelb	3	Patient kommt selbst	0	0	3.23194	0	0
192	conventional PCR	A	35-44	0	1	0	0	1	n. nachweisbar	0	leer	n.a.	grün	4	Patient kommt selbst	0	0	0	0	0
193	excluded	A	75-84	0	0	0	0		leer	n.a.	leer	n.a.	grün	4	Patient kommt selbst	0	0	0	0	0
194	excluded	S	45-54	0	1	0	0		leer	n.a.	leer	n.a.	rot	1	RTW ohne Notarzt	1	0	4.01319	0	0
195	excluded	S	55-64	0	0	0	0		leer	n.a.	leer	n.a.	gelb	3	RTW ohne Notarzt	1	0	11.084	0	1
196	excluded	A	55-64	0	0	0	0		leer	n.a.	leer	n.a.	blau	5	Patient kommt selbst	0	0	0	0	0
197	conventional PCR	A	25-34	0	0	0	0	1	n. nachweisbar	0	n. nachweisbar	0	grün	4	Patient kommt selbst	0	0	0	0	0
198	excluded	A	18-24	0	0	0	0		leer	n.a.	leer	n.a.	grün	4	Interne Klinik	2	0	0	0	0
199	excluded	A	18-24	0	0	0	0		leer	n.a.	leer	n.a.	grün	4	Patient kommt selbst	0	0	0	0	0
200	excluded	A	55-64	0	0	0	0		leer	n.a.	leer	n.a.	blau	5	Patient kommt selbst	0	0	0	0	0
201	excluded	S	55-64	0	1	0	0		leer	n.a.	leer	n.a.	grün	4	Patient kommt selbst	0	0	3.26319	0	0
202	excluded	A	25-34	0	0	0	0		leer	n.a.	leer	n.a.	grün	4	Patient kommt selbst	0	0	0	0	0
203	excluded	A	25-34	0	0	0	0		leer	n.a.	leer	n.a.	gelb	3	RTW mit Notarzt Transportbegleitung	1	0	0	0	1
204	excluded	A	18-24	0	0	0	0		leer	n.a.	leer	n.a.	grün	4	Interne Klinik	2	0	0	0	0
205	excluded	A	45-54	0	1	0	0		leer	n.a.	leer	n.a.	grün	4	Hausarzt	2	0	0	0	0
206	excluded	A	35-44	0	0	0	0	1	n. nachweisbar	0	n. nachweisbar	0	blau	5	Patient kommt selbst	0	0	0	0	0
207	excluded	A	75-84	0	0	0	0		leer	n.a.	leer	n.a.	gelb	3	Patient kommt selbst	0	0	0	0	0
208	excluded	S	75-84	0	1	0	0		leer	n.a.	leer	n.a.	gelb	3	RTW ohne Notarzt	1	0	6.78264	0	0
209	excluded	S	55-64	0	1	0	0		leer	n.a.	leer	n.a.	gelb	3		#N/A	0	2.79722	0	0
210	conventional PCR	S	55-64	0	1	0	0	1	n. nachweisbar	0	n. nachweisbar	0	gelb	3	Externe Klinik	2	0	9.825	0	0
211	excluded	A	45-54	0	1	0	0		leer	n.a.	leer	n.a.	gelb	3	RTW ohne Notarzt	1	0	0	0	0
212	excluded	A	55-64	0	0	0	0		leer	n.a.	leer	n.a.	grün	4	Patient kommt selbst	0	0	0	0	0
213	conventional PCR	S	75-84	0	1	0	0	1	n. nachweisbar	0	n. nachweisbar	0	gelb	3	RTW ohne Notarzt	1	0	8.72153	0	0
214	excluded	S	55-64	0	0	0	0		leer	n.a.	leer	n.a.	gelb	3	RTW ohne Notarzt	1	0	0.586111	0	1
215	excluded	S	85+	0	1	0	0		leer	n.a.	leer	n.a.	gelb	3	RTW ohne Notarzt	1	0	1.79931	0	0
216	excluded	S	75-84	1	0	0	0		leer	n.a.	leer	n.a.	gelb	3	Patient kommt selbst	0	0	4.6875	0	1
217	excluded	A	25-34	0	0	0	0		leer	n.a.	leer	n.a.	grün	4	RTW ohne Notarzt	1	0	0	0	0
218	excluded	A	25-34	0	0	0	0		leer	n.a.	leer	n.a.	gelb	3	Patient kommt selbst	0	0	0	0	0
219	excluded	S	75-84	0	0	0	0		leer	n.a.	leer	n.a.	gelb	3	Externe Klinik	2	0	7.72083	0	0
220	excluded	A	45-54	0	0	0	0		leer	n.a.	leer	n.a.	blau	5	Patient kommt selbst	0	0	0	0	0
221	excluded	S	75-84	0	1	0	0	1	positiv	1	positiv	1	gelb	3	RTW ohne Notarzt	1	0	27.6993	0	0
222	excluded	A	18-24	0	0	0	0		leer	n.a.	leer	n.a.	grün	4	Patient kommt selbst	0	0	0	0	0
223	conventional PCR	S	75-84	0	1	0	0	1	positiv	1	positiv	1	gelb	3	Externe Klinik	2	0	7.67639	0	0
224	excluded	A	25-34	0	0	0	0		leer	n.a.	leer	n.a.	gelb	3	RTW mit Notarzt Transportbegleitung	1	0	0	0	0
225	excluded	A	25-34	0	0	0	0		leer	n.a.	leer	n.a.	gelb	3	RTW mit Notarzt Transportbegleitung	1	0	0	0	0
226	excluded	S	65-74	0	1	0	0		leer	n.a.	leer	n.a.	grün	4	RTW ohne Notarzt	1	0	9.66528	0	0
227	excluded	A	65-74	0	0	0	0		leer	n.a.	leer	n.a.	grün	4	RTW ohne Notarzt	1	0	0	0	0
228	excluded	S	75-84	0	0	0	0		leer	n.a.	leer	n.a.	gelb	3	RTW mit Notarzt Transportbegleitung	1	0	0.207639	0	1
229	excluded	A	45-54	0	0	0	0		leer	n.a.	leer	n.a.	grün	4	Patient kommt selbst	0	0	0	0	0
230	conventional PCR	S	85+	0	1	0	0	1	n. nachweisbar	0	n. nachweisbar	0	orange	2	RTW mit Notarzt Transportbegleitung	1	0	10.1153	0	0
231	excluded	S	75-84	1	1	0	0		leer	n.a.	leer	n.a.	rot	1	RTW ohne Notarzt	1	1	3.24583	0	1
232	excluded	S	75-84	1	1	0	0		leer	n.a.	entfällt	n.a.	rot	1	RTW ohne Notarzt	1	0	13.1736	1	0
233	excluded	S	85+	1	0	0	0		leer	n.a.	leer	n.a.	grün	4	RTW mit ambulanter Notarztversorgung	1	1	15.1257	1	1
234	excluded	A	45-54	0	0	0	0		leer	n.a.	leer	n.a.	orange	2	RTW mit Notarzt Transportbegleitung	1	0	0	0	1
235	conventional PCR	A	18-24	0	0	0	0	1	positiv	1	positiv	1	blau	5	Patient kommt selbst	0	0	0	0	0
236	excluded	A	35-44	0	0	0	0		leer	n.a.	leer	n.a.	gelb	3	Patient kommt selbst	0	0	0	0	1
237	excluded	A	35-44	0	0	0	0		leer	n.a.	leer	n.a.	gelb	3	Patient kommt selbst	0	0	0	0	0
238	excluded	A	35-44	0	0	0	0		leer	n.a.	leer	n.a.	grün	4	Patient kommt selbst	0	0	0	0	0
239	excluded	A	55-64	0	0	0	0		leer	n.a.	leer	n.a.	grün	4	RTW ohne Notarzt	1	0	0	0	1
240	excluded	S	45-54	0	1	0	0		leer	n.a.	leer	n.a.	rot	1	RTW ohne Notarzt	1	0	7.07778	0	0
241	excluded	A	65-74	0	0	0	0		leer	n.a.	leer	n.a.	gelb	3	Interne Klinik	2	0	0	0	0
242	conventional PCR	S	65-74	1	0	0	0	1	n. nachweisbar	0	leer	n.a.	gelb	3	Interne Klinik	2	0	3.18125	0	0
243	conventional PCR	A	25-34	0	0	0	0	1	n. nachweisbar	0	n. nachweisbar	0	blau	5	Patient kommt selbst	0	0	0	0	0
244	excluded	S	65-74	0	0	0	0		leer	n.a.	leer	n.a.	gelb	3	KTW (Krankentransportwagen)	1	0	15.0972	0	0
245	excluded	A	35-44	0	0	0	0		leer	n.a.	leer	n.a.	blau	5	Patient kommt selbst	0	0	0	0	0
246	excluded	S	35-44	0	0	1	0		leer	n.a.	leer	n.a.	gelb	3	Hausarzt	2	0	2.04306	0	0
247	conventional PCR	S	75-84	0	1	0	0	1	n. nachweisbar	0	n. nachweisbar	0	gelb	3	KTW (Krankentransportwagen)	1	0	2.88542	0	0
248	conventional PCR	A	45-54	0	0	0	0	1	n. nachweisbar	0	n. nachweisbar	0	grün	4	Patient kommt selbst	0	0	0	0	0
249	excluded	A	45-54	0	0	0	0		leer	n.a.	leer	n.a.	blau	5	Patient kommt selbst	0	0	0	0	0
250	excluded	A	85+	0	1	0	0		leer	n.a.	leer	n.a.	grün	4	RTW ohne Notarzt	1	0	0	0	0
251	excluded	S	75-84	0	1	0	0		leer	n.a.	leer	n.a.	gelb	3	KTW (Krankentransportwagen)	1	0	6.65	0	0
252	excluded	S	65-74	0	0	0	0		leer	n.a.	leer	n.a.	gelb	3	KTW (Krankentransportwagen)	1	0	7.61875	0	1
253	excluded	A	18-24	0	1	0	0		leer	n.a.	leer	n.a.	grün	4	Patient kommt selbst	0	0	0	0	0
254	excluded	S	75-84	1	0	0	0		leer	n.a.	leer	n.a.	gelb	3	Patient kommt selbst	0	0	16.4625	1	1
255	excluded	S	75-84	0	1	0	0		leer	n.a.	leer	n.a.	gelb	3	Interne Klinik	2	0	2.44861	0	0
256	excluded	A	35-44	0	0	0	0		leer	n.a.	leer	n.a.	grün	4	RTW ohne Notarzt	1	0	0	0	0
257	excluded	S	65-74	0	0	0	0		leer	n.a.	leer	n.a.	gelb	3	Patient kommt selbst	0	0	1.64444	0	0
258	excluded	S	25-34	0	1	0	0		leer	n.a.	leer	n.a.	rot	1	RTW ohne Notarzt	1	0	7.40417	0	0
259	excluded	A	45-54	0	0	0	0		leer	n.a.	leer	n.a.	blau	5	Patient kommt selbst	0	0	0	0	0
260	excluded	S	45-54	0	0	0	0		leer	n.a.	leer	n.a.	gelb	3	RTW ohne Notarzt	1	0	7.1375	0	0
261	excluded	S	55-64	0	1	0	0	1	n. nachweisbar	0	n. nachweisbar	0	gelb	3	RTW mit Notarzt Transportbegleitung	1	0	12.0556	0	0
262	excluded	A	45-54	0	0	0	0		leer	n.a.	leer	n.a.	blau	5		#N/A	0	0	0	0
263	excluded	S	65-74	0	1	0	0	1	n. nachweisbar	0	n. nachweisbar	0	grün	4	Patient kommt selbst	0	0	4.23889	0	0
264	excluded	A	55-64	0	0	0	0		leer	n.a.	leer	n.a.	blau	5	Patient kommt selbst	0	0	0	0	0
265	excluded	S	35-44	0	0	0	0		leer	n.a.	leer	n.a.	gelb	3	Patient kommt selbst	0	0	7.27222	0	0
266	excluded	A	25-34	0	0	0	0		leer	n.a.	leer	n.a.	blau	5	Patient kommt selbst	0	0	0	0	0
267	excluded	A	45-54	0	0	0	0		leer	n.a.	leer	n.a.	grün	4	Patient kommt selbst	0	0	0	0	0
268	conventional PCR	A	55-64	0	1	0	0	1	n. nachweisbar	0	leer	n.a.	grün	4	Patient kommt selbst	0	0	0	0	0
269	excluded	A	25-34	0	0	0	0		leer	n.a.	leer	n.a.	gelb	3	Patient kommt selbst	0	0	0	0	1
270	excluded	S	55-64	0	0	0	0		leer	n.a.	leer	n.a.	gelb	3	Patient kommt selbst	0	0	1.97639	0	0
271	conventional PCR	S	55-64	0	1	0	0	1	n. nachweisbar	0	leer	n.a.	gelb	3	RTW ohne Notarzt	1	0	14.9299	0	0
272	excluded	A	18-24	0	0	0	0	1	n. nachweisbar	0	n. nachweisbar	0	blau	5	Patient kommt selbst	0	0	0	0	0
273	excluded	A	25-34	0	0	0	0	1	n. nachweisbar	0	leer	n.a.	blau	5	Patient kommt selbst	0	0	0	0	0
274	excluded	S	65-74	1	0	1	0		leer	n.a.	leer	n.a.	gelb	3		#N/A	0	14.941	1	1
275	excluded	A	35-44	0	0	0	0	1	n. nachweisbar	0	n. nachweisbar	0	blau	5	Patient kommt selbst	0	0	0	0	0
276	excluded	A	25-34	0	0	0	0	1	n. nachweisbar	0	n. nachweisbar	0	blau	5	Patient kommt selbst	0	0	0	0	0
277	excluded	A	55-64	0	0	0	0	1	n. nachweisbar	0	n. nachweisbar	0	blau	5	Patient kommt selbst	0	0	0	0	0
278	excluded	A	45-54	0	0	0	0	1	n. nachweisbar	0	leer	n.a.	blau	5	Patient kommt selbst	0	0	0	0	0
279	excluded	A	55-64	0	0	0	0		leer	n.a.	leer	n.a.	gelb	3	Patient kommt selbst	0	0	0	0	0
280	excluded	A	25-34	0	0	0	0		leer	n.a.	leer	n.a.	gelb	3	Patient kommt selbst	0	0	0	0	0
281	conventional PCR	A	25-34	0	0	0	0	1	n. nachweisbar	0	n. nachweisbar	0	blau	5		#N/A	0	0	0	0
282	conventional PCR	A	55-64	0	0	0	0	1	positiv	1	positiv	1	rot	1	RTW mit Notarzt Transportbegleitung	1	0	0	0	0
283	conventional PCR	A	25-34	0	0	0	0	1	n. nachweisbar	0	n. nachweisbar	0	blau	5		#N/A	0	0	0	0
284	conventional PCR	A	25-34	0	0	0	0	1	n. nachweisbar	0	n. nachweisbar	0	blau	5	Patient kommt selbst	0	0	0	0	0
285	conventional PCR	S	55-64	0	0	0	0	1	n. nachweisbar	0	n. nachweisbar	0	rot	1	RTW mit Notarzt Transportbegleitung	1	1	0.227083	0	0
286	conventional PCR	A	55-64	0	0	0	0	1	n. nachweisbar	0	n. nachweisbar	0	blau	5	Patient kommt selbst	0	0	0	0	0
287	conventional PCR	A	25-34	0	0	0	0	1	n. nachweisbar	0	n. nachweisbar	0	blau	5	Patient kommt selbst	0	0	0	0	0
288	conventional PCR	A	45-54	0	0	0	0	1	n. nachweisbar	0	n. nachweisbar	0	blau	5		#N/A	0	0	0	0
289	excluded	A	35-44	0	0	0	0		leer	n.a.	leer	n.a.	blau	5	Patient kommt selbst	0	0	0	0	0
290	conventional PCR	A	45-54	0	0	0	0	1	n. nachweisbar	0	n. nachweisbar	0	blau	5	Patient kommt selbst	0	0	0	0	0
291	excluded	S	55-64	1	1	0	0	1	n. nachweisbar	0	n. nachweisbar	0	grün	4	Patient kommt selbst	0	0	8.91667	0	0
292	conventional PCR	A	18-24	0	0	0	0	1	n. nachweisbar	0	n. nachweisbar	0	blau	5	Patient kommt selbst	0	0	0	0	0
293	excluded	A	25-34	0	0	0	0	1	n. nachweisbar	0	n. nachweisbar	0	blau	5		#N/A	0	0	0	0
294	excluded	A	25-34	0	0	0	0	1	n. nachweisbar	0	n. nachweisbar	0	blau	5	Patient kommt selbst	0	0	0	0	0
295	excluded	A	18-24	0	0	0	0	1	positiv	1	positiv	1	blau	5		#N/A	0	0	0	0
296	excluded	A	18-24	0	0	0	0	1	n. nachweisbar	0	n. nachweisbar	0	blau	5	Patient kommt selbst	0	0	0	0	0
297	excluded	A	25-34	0	0	0	0		leer	n.a.	leer	n.a.	grün	4	Patient kommt selbst	0	0	0	0	0
298	excluded	A	18-24	0	0	0	0		leer	n.a.	leer	n.a.	grün	4	RTW ohne Notarzt	1	0	0	0	0
299	conventional PCR	A	25-34	0	0	0	0	1	n. nachweisbar	0	n. nachweisbar	0	blau	5	Patient kommt selbst	0	0	0	0	0
300	excluded	A	45-54	0	0	0	0		leer	n.a.	leer	n.a.	gelb	3	KTW (Krankentransportwagen)	1	0	0	0	0
301	excluded	A	55-64	0	0	0	0		leer	n.a.	leer	n.a.	blau	5	Patient kommt selbst	0	0	0	0	0
302	conventional PCR	S	55-64	0	1	0	0	1	n. nachweisbar	0	n. nachweisbar	0	grün	4	Patient kommt selbst	0	0	5.99028	0	0
303	excluded	S	25-34	0	1	0	0		leer	n.a.	leer	n.a.	orange	2	KTW (Krankentransportwagen)	1	0	10.8701	0	0
304	excluded	S	75-84	0	1	0	0		leer	n.a.	leer	n.a.	gelb	3	KTW (Krankentransportwagen)	1	0	7.66458	0	0
305	conventional PCR	S	75-84	1	1	0	0	1	n. nachweisbar	0	n. nachweisbar	0	gelb	3	RTW ohne Notarzt	1	0	11.7736	0	1
306	conventional PCR	S	75-84	1	1	0	0	1	n. nachweisbar	0	n. nachweisbar	0	rot	1	RTW mit Notarzt Transportbegleitung	1	0	33.5382	1	0
307	conventional PCR	A	45-54	0	0	0	0	1	n. nachweisbar	0	n. nachweisbar	0	blau	5		#N/A	0	0	0	0
308	conventional PCR	A	45-54	0	0	0	0	1	n. nachweisbar	0	n. nachweisbar	0	blau	5	Patient kommt selbst	0	0	0	0	0
309	conventional PCR	A	45-54	0	0	0	0	1	n. nachweisbar	0	n. nachweisbar	0	blau	5		#N/A	0	0	0	0
310	conventional PCR	A	35-44	0	0	0	0	1	n. nachweisbar	0	n. nachweisbar	0	grün	4	Patient kommt selbst	0	0	0	0	0
311	excluded	A	25-34	0	0	0	0		leer	n.a.	leer	n.a.	gelb	3	Patient kommt selbst	0	0	0	0	0
312	excluded	S	85+	0	0	0	0		leer	n.a.	leer	n.a.	grün	4	RTW ohne Notarzt	1	0	8.48403	0	0
313	excluded	A	25-34	0	0	0	0		leer	n.a.	leer	n.a.	blau	5	RTW ohne Notarzt	1	0	0	0	0
314	excluded	A	18-24	0	0	0	0		leer	n.a.	leer	n.a.	blau	5	Patient kommt selbst	0	0	0	0	0
315	excluded	A	25-34	0	0	0	0		leer	n.a.	leer	n.a.	grün	4	Patient kommt selbst	0	0	0	0	0
316	excluded	A	18-24	0	0	0	0		leer	n.a.	leer	n.a.	grün	4	Patient kommt selbst	0	0	0	0	0
317	excluded	S	55-64	0	1	0	0		leer	n.a.	leer	n.a.	rot	1	Externe Klinik	2	0	8.38194	0	0
318	conventional PCR	S	75-84	0	1	0	0	1	n. nachweisbar	0	n. nachweisbar	0	orange	2	RTW mit Notarzt Transportbegleitung	1	0	1.50694	0	0
319	excluded	A	25-34	0	0	0	0		leer	n.a.	leer	n.a.	grün	4	Patient kommt selbst	0	0	0	0	0
320	conventional PCR	S	55-64	1	1	0	0	1	n. nachweisbar	0	leer	n.a.	orange	2	RTW ohne Notarzt	1	0	12.4674	0	1
321	excluded	A	65-74	0	0	0	0		leer	n.a.	leer	n.a.	grün	4	RTW mit Notarzt Transportbegleitung	1	0	0	0	1
322	excluded	A	35-44	0	0	0	0		leer	n.a.	leer	n.a.	blau	5	Patient kommt selbst	0	0	0	0	0
323	excluded	S	85+	0	0	0	0		leer	n.a.	leer	n.a.	grün	4	RTW ohne Notarzt	1	0	0.478472	0	0
324	excluded	A	25-34	0	0	0	0		leer	n.a.	leer	n.a.		#N/A		#N/A	0	0	0	0
325	excluded	A	25-34	0	0	0	0		leer	n.a.	leer	n.a.	grün	4	Patient kommt selbst	0	0	0	0	0
326	conventional PCR	A	18-24	0	0	0	0	1	n. nachweisbar	0	n. nachweisbar	0	grün	4		#N/A	0	0	0	0
327	conventional PCR	A	35-44	0	0	0	0	1	n. nachweisbar	0	n. nachweisbar	0	grün	4	Patient kommt selbst	0	0	0	0	0
328	conventional PCR	A	18-24	0	0	0	0	1	n. nachweisbar	0	n. nachweisbar	0	grün	4	Patient kommt selbst	0	0	0	0	0
329	conventional PCR	A	45-54	0	0	0	0	1	n. nachweisbar	0	n. nachweisbar	0	grün	4	Patient kommt selbst	0	0	0	0	0
330	conventional PCR	A	18-24	0	0	0	0	1	n. nachweisbar	0	n. nachweisbar	0	grün	4	Patient kommt selbst	0	0	0	0	0
331	excluded	S	45-54	0	1	0	0	1	n. nachweisbar	0	n. nachweisbar	0	gelb	3	RTW ohne Notarzt	1	0	1.1125	0	0
332	conventional PCR	A	25-34	0	0	0	0	1	positiv	1	positiv	1	grün	4	Patient kommt selbst	0	0	0	0	0
333	excluded	S	65-74	1	0	0	0		leer	n.a.	leer	n.a.	gelb	3	Patient kommt selbst	0	0	28.0549	0	1
334	excluded	A	25-34	0	0	0	0		leer	n.a.	leer	n.a.	blau	5	Patient kommt selbst	0	0	0	0	0
335	excluded	S	75-84	0	1	0	0		leer	n.a.	leer	n.a.	grün	4	RTW ohne Notarzt	1	0	5.40903	0	0
336	conventional PCR	S	65-74	0	1	0	0	1	n. nachweisbar	0	n. nachweisbar	0	grün	4	KTW (Krankentransportwagen)	1	0	8.18889	0	1
337	excluded	S	65-74	0	1	0	0		leer	n.a.	leer	n.a.	grün	4	RTW ohne Notarzt	1	0	7.24444	0	1
338	conventional PCR	A	35-44	0	0	0	0	1	n. nachweisbar	0	n. nachweisbar	0	grün	4	Patient kommt selbst	0	0	0	0	0
339	conventional PCR	A	45-54	0	0	0	0	1	n. nachweisbar	0	n. nachweisbar	0	grün	4	Patient kommt selbst	0	0	0	0	0
340	excluded	S	65-74	1	0	0	0		leer	n.a.	leer	n.a.	gelb	3	RTW ohne Notarzt	1	0	47.2062	1	0
341	excluded	S	85+	0	0	0	0		leer	n.a.	leer	n.a.	grün	4	RTW ohne Notarzt	1	0	5.12014	0	0
342	excluded	S	75-84	0	0	0	0		leer	n.a.	leer	n.a.	gelb	3		#N/A	0	0.142361	0	0
343	excluded	A	25-34	0	0	0	0		leer	n.a.	leer	n.a.	grün	4	Patient kommt selbst	0	0	0	0	0
344	excluded	S	55-64	1	1	0	0		leer	n.a.	leer	n.a.	gelb	3	RTW ohne Notarzt	1	0	60.1729	1	1
345	conventional PCR	S	45-54	0	1	0	0	1	n. nachweisbar	0	n. nachweisbar	0	grün	4	Patient kommt selbst	0	0	14.3972	0	0
346	conventional PCR	S	25-34	0	0	0	0	1	n. nachweisbar	0	n. nachweisbar	0	grün	4	Patient kommt selbst	0	0	34.95	0	0
347	excluded	S	85+	0	0	0	0		leer	n.a.	leer	n.a.	orange	2		#N/A	0	10.9083	0	0
348	conventional PCR	S	65-74	0	0	0	0	1	n. nachweisbar	0	leer	n.a.	grün	4	Interne Klinik	2	0	7.97986	0	0
349	excluded	A	75-84	0	0	0	0		leer	n.a.	leer	n.a.	grün	4	KTW (Krankentransportwagen)	1	0	0	0	0
350	excluded	S	75-84	0	0	0	0		leer	n.a.	leer	n.a.	grün	4	KTW (Krankentransportwagen)	1	0	0.198611	0	0
351	conventional PCR	A	25-34	0	0	0	0	1	n. nachweisbar	0	n. nachweisbar	0	grün	4	Patient kommt selbst	0	0	0	0	0
352	conventional PCR	A	35-44	0	0	0	0	1	n. nachweisbar	0	n. nachweisbar	0	grün	4	Patient kommt selbst	0	0	0	0	0
353	conventional PCR	A	45-54	0	0	0	0	1	n. nachweisbar	0	n. nachweisbar	0	grün	4	Patient kommt selbst	0	0	0	0	0
354	excluded	A	45-54	0	0	0	0		leer	n.a.	leer	n.a.	blau	5	Patient kommt selbst	0	0	0	0	0
355	conventional PCR	A	55-64	0	0	0	0	1	n. nachweisbar	0	n. nachweisbar	0	grün	4	Patient kommt selbst	0	0	0	0	0
356	excluded	A	35-44	0	0	0	0		leer	n.a.	leer	n.a.	grün	4	Patient kommt selbst	0	0	0	0	0
357	conventional PCR	A	55-64	0	0	0	0	1	n. nachweisbar	0	n. nachweisbar	0	blau	5	Patient kommt selbst	0	0	0	0	0
358	excluded	A	55-64	0	0	0	0	1	n. nachweisbar	0	n. nachweisbar	0	blau	5	Patient kommt selbst	0	0	0	0	0
359	excluded	A	25-34	0	0	0	0	1	n. nachweisbar	0	n. nachweisbar	0	blau	5	Patient kommt selbst	0	0	0	0	0
360	excluded	A	55-64	0	0	0	0		leer	n.a.	leer	n.a.	blau	5	Patient kommt selbst	0	0	0	0	0
361	excluded	S	75-84	0	1	0	0	1	n. nachweisbar	0	n. nachweisbar	0	gelb	3	RTW ohne Notarzt	1	0	1.91736	0	0
362	excluded	A	25-34	0	0	0	0	1	n. nachweisbar	0	n. nachweisbar	0	blau	5	Patient kommt selbst	0	0	0	0	0
363	excluded	S	45-54	0	0	0	0		leer	n.a.	leer	n.a.	blau	5	Patient kommt selbst	0	0	1.89375	0	0
364	excluded	A	35-44	0	0	0	0	1	n. nachweisbar	0	n. nachweisbar	0	blau	5	Patient kommt selbst	0	0	0	0	0
365	excluded	A	55-64	0	0	0	0	1	n. nachweisbar	0	n. nachweisbar	0	blau	5	Patient kommt selbst	0	0	0	0	0
366	excluded	A	55-64	0	0	0	0	1	n. nachweisbar	0	n. nachweisbar	0	blau	5	Patient kommt selbst	0	0	0	0	0
367	conventional PCR	A	25-34	0	0	0	0	1	n. nachweisbar	0	n. nachweisbar	0	blau	5	Patient kommt selbst	0	0	0	0	0
368	excluded	A	45-54	0	0	0	0	1	n. nachweisbar	0	n. nachweisbar	0	blau	5	Patient kommt selbst	0	0	0	0	0
369	excluded	A	25-34	0	0	0	0	1	n. nachweisbar	0	n. nachweisbar	0	blau	5	Patient kommt selbst	0	0	0	0	0
370	excluded	A	55-64	0	0	0	0	1	n. nachweisbar	0	n. nachweisbar	0	blau	5	Patient kommt selbst	0	0	0	0	0
371	excluded	A	25-34	0	0	0	0	1	n. nachweisbar	0	n. nachweisbar	0	blau	5	Patient kommt selbst	0	0	0	0	0
372	excluded	A	55-64	0	0	0	0	1	n. nachweisbar	0	n. nachweisbar	0	blau	5		#N/A	0	0	0	0
373	excluded	A	45-54	0	0	0	0	1	n. nachweisbar	0	n. nachweisbar	0	blau	5	Patient kommt selbst	0	0	0	0	0
374	excluded	A	18-24	0	0	0	0	1	n. nachweisbar	0	n. nachweisbar	0	blau	5	Patient kommt selbst	0	0	0	0	0
375	excluded	S	65-74	0	0	0	0		leer	n.a.	leer	n.a.	gelb	3	KTW (Krankentransportwagen)	1	0	5.75417	0	1
376	excluded	A	18-24	0	0	0	0	1	n. nachweisbar	0	n. nachweisbar	0	blau	5	Patient kommt selbst	0	0	0	0	0
377	excluded	A	18-24	0	0	0	0	1	n. nachweisbar	0	n. nachweisbar	0	blau	5	Patient kommt selbst	0	0	0	0	0
378	excluded	A	35-44	0	0	0	0	1	n. nachweisbar	0	n. nachweisbar	0	blau	5	Patient kommt selbst	0	0	0	0	0
379	excluded	A	55-64	0	0	0	0	1	n. nachweisbar	0	n. nachweisbar	0	blau	5	Patient kommt selbst	0	0	0	0	0
380	excluded	A	55-64	0	0	0	0	1	n. nachweisbar	0	n. nachweisbar	0	blau	5	Patient kommt selbst	0	0	0	0	0
381	excluded	A	25-34	0	0	0	0	1	n. nachweisbar	0	n. nachweisbar	0	blau	5	Patient kommt selbst	0	0	0	0	0
382	excluded	S	35-44	0	0	0	0		leer	n.a.	leer	n.a.	rot	1	Intensivtransportwagen	1	0	12.866	0	0
383	excluded	A	25-34	0	0	0	0	1	n. nachweisbar	0	n. nachweisbar	0	blau	5	Patient kommt selbst	0	0	0	0	0
384	excluded	A	25-34	0	0	0	0	1	n. nachweisbar	0	n. nachweisbar	0	blau	5	Patient kommt selbst	0	0	0	0	0
385	excluded	A	55-64	0	0	0	0	1	n. nachweisbar	0	n. nachweisbar	0	blau	5	Patient kommt selbst	0	0	0	0	0
386	excluded	A	35-44	0	0	0	0	1	n. nachweisbar	0	n. nachweisbar	0	blau	5	Patient kommt selbst	0	0	0	0	0
387	excluded	A	55-64	0	0	0	0	1	n. nachweisbar	0	n. nachweisbar	0	blau	5		#N/A	0	0	0	0
388	excluded	A	35-44	0	0	0	0	1	n. nachweisbar	0	n. nachweisbar	0	blau	5	Patient kommt selbst	0	0	0	0	0
389	excluded	A	35-44	0	0	0	0	1	n. nachweisbar	0	n. nachweisbar	0	blau	5	Patient kommt selbst	0	0	0	0	0
390	excluded	A	35-44	0	0	0	0	1	n. nachweisbar	0	n. nachweisbar	0	blau	5	Patient kommt selbst	0	0	0	0	0
391	excluded	A	35-44	0	0	0	0	1	n. nachweisbar	0	n. nachweisbar	0	blau	5	Patient kommt selbst	0	0	0	0	0
392	excluded	A	55-64	0	0	0	0	1	n. nachweisbar	0	n. nachweisbar	0	blau	5	Patient kommt selbst	0	0	0	0	0
393	excluded	A	18-24	0	0	0	0		leer	n.a.	leer	n.a.	blau	5	Patient kommt selbst	0	0	0	0	0
394	excluded	A	75-84	0	0	0	0		leer	n.a.	leer	n.a.	gelb	3	Patient kommt selbst	0	0	0	0	1
395	excluded	A	45-54	0	0	0	0		leer	n.a.	leer	n.a.	gelb	3	RTW ohne Notarzt	1	0	0	0	0
396	excluded	A	55-64	0	0	0	0	1	n. nachweisbar	0	n. nachweisbar	0	blau	5	Patient kommt selbst	0	0	0	0	0
397	excluded	A	55-64	0	0	0	0	1	n. nachweisbar	0	n. nachweisbar	0	blau	5	Patient kommt selbst	0	0	0	0	0
398	excluded	A	55-64	0	0	0	0	1	n. nachweisbar	0	n. nachweisbar	0	blau	5	Patient kommt selbst	0	0	0	0	0
399	excluded	A	55-64	0	0	0	0		leer	n.a.	leer	n.a.	grün	4	Patient kommt selbst	0	0	0	0	0
400	excluded	A	25-34	0	1	0	0		leer	n.a.	leer	n.a.	grün	4	Hausarzt	2	0	0	0	0
401	excluded	A	35-44	0	0	0	0	1	n. nachweisbar	0	n. nachweisbar	0	blau	5	Patient kommt selbst	0	0	0	0	0
402	excluded	A	25-34	0	0	0	0	1	n. nachweisbar	0	n. nachweisbar	0	blau	5	Patient kommt selbst	0	0	0	0	0
403	conventional PCR	A	35-44	0	0	0	0	1	positiv	1	n. nachweisbar	0	blau	5	Patient kommt selbst	0	0	0	0	0
404	conventional PCR	A	25-34	0	0	0	0	1	n. nachweisbar	0	n. nachweisbar	0	blau	5	Patient kommt selbst	0	0	0	0	0
405	conventional PCR	A	35-44	0	0	0	0	1	n. nachweisbar	0	n. nachweisbar	0	blau	5	Patient kommt selbst	0	0	0	0	0
406	excluded	S	45-54	0	1	0	0		leer	n.a.	leer	n.a.	rot	1	RTW ohne Notarzt	1	0	12.8396	0	0
407	conventional PCR	A	25-34	0	0	0	0	1	n. nachweisbar	0	n. nachweisbar	0	blau	5	Patient kommt selbst	0	0	0	0	0
408	excluded	A	25-34	0	1	0	0		leer	n.a.	leer	n.a.	grün	4	Patient kommt selbst	0	0	0	0	0
409	excluded	S	75-84	1	1	0	0		leer	n.a.	leer	n.a.	orange	2	RTW ohne Notarzt	1	0	20.6556	1	0
410	conventional PCR	A	55-64	0	0	0	0	1	n. nachweisbar	0	n. nachweisbar	0	blau	5	Patient kommt selbst	0	0	0	0	0
411	excluded	S	75-84	1	0	0	0		leer	n.a.	leer	n.a.	grün	4	KTW (Krankentransportwagen)	1	0	85.6493	1	1
412	conventional PCR	A	35-44	0	0	0	0	1	positiv	1	positiv	1	blau	5	Patient kommt selbst	0	0	0	0	0
413	excluded	A	55-64	0	0	0	0		leer	n.a.	leer	n.a.	blau	5	Patient kommt selbst	0	0	0	0	0
414	excluded	S	75-84	1	0	0	0		leer	n.a.	leer	n.a.	grün	4	Patient kommt selbst	0	0	32.7049	0	0
415	excluded	S	65-74	0	1	0	0		leer	n.a.	leer	n.a.	grün	4	Hausarzt	2	0	6.04236	0	0
416	conventional PCR	A	45-54	0	0	0	0	1	n. nachweisbar	0	n. nachweisbar	0	blau	5	Patient kommt selbst	0	0	0	0	0
417	excluded	A	45-54	0	0	0	0		leer	n.a.	leer	n.a.	blau	5	Patient kommt selbst	0	0	0	0	0
418	conventional PCR	S	35-44	0	0	0	0	1	n. nachweisbar	0	leer	n.a.	gelb	3	Hausarzt	2	0	8.58542	0	0
419	excluded	S	55-64	0	0	0	0		leer	n.a.	leer	n.a.	gelb	3	Hausarzt	2	0	0.866667	0	0
420	conventional PCR	A	45-54	0	0	0	0	1	n. nachweisbar	0	n. nachweisbar	0	blau	5	Patient kommt selbst	0	0	0	0	0
421	excluded	A	55-64	0	0	0	0		leer	n.a.	leer	n.a.	grün	4	Patient kommt selbst	0	0	0	0	0
422	excluded	A	25-34	0	0	0	0		leer	n.a.	leer	n.a.	blau	5	RTW ohne Notarzt	1	0	0	0	0
423	excluded	A	45-54	0	1	0	0		leer	n.a.	leer	n.a.	blau	5	Patient kommt selbst	0	0	0	0	0
424	excluded	A	75-84	0	0	0	0		leer	n.a.	leer	n.a.	grün	4	RTW ohne Notarzt	1	0	0	0	0
425	excluded	A	18-24	0	0	0	0		leer	n.a.	leer	n.a.	grün	4	Patient kommt selbst	0	0	0	0	0
426	excluded	S	55-64	0	1	0	0		leer	n.a.	leer	n.a.	grün	4		#N/A	0	14.6181	0	0
427	excluded	A	18-24	0	0	0	0		leer	n.a.	leer	n.a.	gelb	3	RTW ohne Notarzt	1	0	0	0	0
428	excluded	A	18-24	0	0	0	0		leer	n.a.	leer	n.a.	grün	4	Patient kommt selbst	0	0	0	0	0
429	excluded	A	35-44	0	0	0	0		leer	n.a.	leer	n.a.	grün	4	Patient kommt selbst	0	0	0	0	0
430	excluded	A	35-44	0	0	0	0		leer	n.a.	leer	n.a.	gelb	3	RTW ohne Notarzt	1	0	0	0	0
431	conventional PCR	A	35-44	0	0	0	0	1	n. nachweisbar	0	n. nachweisbar	0	blau	5	Patient kommt selbst	0	0	0	0	0
432	excluded	A	45-54	0	0	0	0		leer	n.a.	leer	n.a.		#N/A		#N/A	0	0	0	0
433	excluded	A	75-84	0	1	0	0		leer	n.a.	leer	n.a.	grün	4	RTW ohne Notarzt	1	0	0	0	0
434	conventional PCR	A	45-54	0	0	0	0	1	n. nachweisbar	0	n. nachweisbar	0	blau	5	Patient kommt selbst	0	0	0	0	0
435	excluded	S	55-64	1	0	1	0		leer	n.a.	leer	n.a.	rot	1	RTW mit Notarzt Transportbegleitung	1	0	4.20556	0	1
436	excluded	A	25-34	0	0	0	0		leer	n.a.	leer	n.a.	grün	4	Patient kommt selbst	0	0	0	0	0
437	excluded	A	45-54	0	0	0	0	1	n. nachweisbar	0	n. nachweisbar	0	blau	5	Patient kommt selbst	0	0	0	0	0
438	excluded	A	18-24	0	0	0	0		leer	n.a.	leer	n.a.	grün	4	Patient kommt selbst	0	0	0	0	0
439	excluded	A	25-34	0	0	0	0		leer	n.a.	leer	n.a.	gelb	3	RTW ohne Notarzt	1	0	0	0	0
440	excluded	A	55-64	0	1	0	0		leer	n.a.	leer	n.a.	gelb	3	Patient kommt selbst	0	0	0	0	0
441	excluded	S	45-54	0	1	0	0	1	n. nachweisbar	0	n. nachweisbar	0	gelb	3	RTW ohne Notarzt	1	0	24.0854	0	0
442	excluded	S	65-74	1	0	0	0	1	n. nachweisbar	0	n. nachweisbar	0	gelb	3	RTW ohne Notarzt	1	0	4.03472	1	0
443	excluded	A	55-64	0	0	0	0		leer	n.a.	leer	n.a.	gelb	3	RTW ohne Notarzt	1	0	0	0	0
444	excluded	A	35-44	0	0	0	0	1	n. nachweisbar	0	n. nachweisbar	0	blau	5	Patient kommt selbst	0	0	0	0	0
445	excluded	S	55-64	0	1	0	0		leer	n.a.	leer	n.a.	gelb	3	RTW ohne Notarzt	1	0	4.09514	0	0
446	excluded	A	25-34	0	0	0	0		leer	n.a.	leer	n.a.	grün	4	Patient kommt selbst	0	0	0	0	0
447	conventional PCR	A	25-34	0	0	0	0	1	n. nachweisbar	0	n. nachweisbar	0	blau	5	Patient kommt selbst	0	0	0	0	0
448	excluded	S	85+	1	1	0	0		leer	n.a.	leer	n.a.	rot	1	RTW mit Notarzt Transportbegleitung	1	1	2.27847	1	0
449	conventional PCR	A	45-54	0	1	0	0	1	n. nachweisbar	0	n. nachweisbar	0	grün	4	Patient kommt selbst	0	0	0	0	0
450	excluded	A	18-24	0	0	0	0		leer	n.a.	leer	n.a.	gelb	3	Hausarzt	2	0	0	0	0
451	excluded	A	18-24	0	0	0	0		leer	n.a.	leer	n.a.	grün	4	RTW mit Notarzt Transportbegleitung	1	0	0	0	0
452	excluded	S	55-64	0	0	0	0		leer	n.a.	leer	n.a.	gelb	3	RTW mit Notarzt Transportbegleitung	1	0	0.272917	0	1
453	excluded	A	18-24	0	0	0	0		leer	n.a.	leer	n.a.	gelb	3	RTW ohne Notarzt	1	0	0	0	0
454	excluded	A	35-44	0	0	0	0		leer	n.a.	leer	n.a.	gelb	3	Patient kommt selbst	0	0	0	0	0
455	excluded	A	85+	0	0	0	0		leer	n.a.	leer	n.a.	grün	4	RTW ohne Notarzt	1	0	0	0	0
456	excluded	A	45-54	0	0	0	0		leer	n.a.	leer	n.a.	grün	4	Patient kommt selbst	0	0	0	0	0
457	excluded	S	75-84	0	0	0	0		leer	n.a.	leer	n.a.	gelb	3	RTW ohne Notarzt	1	0	6.62708	0	1
458	excluded	A	65-74	0	0	0	0		leer	n.a.	leer	n.a.	grün	4	KTW (Krankentransportwagen)	1	0	0	0	0
459	excluded	A	35-44	0	0	0	0		leer	n.a.	leer	n.a.	grün	4	Patient kommt selbst	0	0	0	0	0
460	excluded	S	45-54	0	0	0	0		leer	n.a.	leer	n.a.	orange	2	Patient kommt selbst	0	0	4.80903	0	0
461	excluded	S	85+	0	1	0	0	1	n. nachweisbar	0	n. nachweisbar	0	gelb	3	RTW mit Notarzt Transportbegleitung	1	0	11.6618	0	1
462	excluded	A	25-34	0	0	0	0		leer	n.a.	leer	n.a.	blau	5	Patient kommt selbst	0	0	0	0	0
463	excluded	A	35-44	0	0	0	0		leer	n.a.	leer	n.a.	grün	4	Patient kommt selbst	0	0	0	0	0
464	excluded	A	18-24	0	0	0	0		leer	n.a.	leer	n.a.	blau	5	Patient kommt selbst	0	0	0	0	0
465	excluded	S	45-54	1	0	1	0	1	n. nachweisbar	0	leer	n.a.	gelb	3	RTW mit Notarzt Transportbegleitung	1	0	10.7104	0	1
466	excluded	S	85+	0	1	0	0		leer	n.a.	leer	n.a.	gelb	3	KTW (Krankentransportwagen)	1	0	5.65486	0	0
467	excluded	A	35-44	0	0	0	0		leer	n.a.	leer	n.a.	grün	4	KTW (Krankentransportwagen)	1	0	0	0	0
468	excluded	A	65-74	0	0	0	0		leer	n.a.	leer	n.a.	grün	4	Patient kommt selbst	0	0	0	0	0
469	conventional PCR	A	85+	0	0	0	0	1	n. nachweisbar	0	leer	n.a.	gelb	3	RTW ohne Notarzt	1	0	0	0	0
470	excluded	A	35-44	0	0	0	0		leer	n.a.	leer	n.a.	blau	5	Ã„rztlicher Bereitschaftsdienst extern	2	0	0	0	0
471	excluded	A	25-34	0	0	0	0		leer	n.a.	leer	n.a.	grün	4	Patient kommt selbst	0	0	0	0	0
472	excluded	S	85+	0	0	0	0		leer	n.a.	leer	n.a.	grün	4	Interne Klinik	2	0	10.2993	0	0
473	excluded	S	45-54	0	0	0	0		leer	n.a.	leer	n.a.	gelb	3	RTW ohne Notarzt	1	0	0.185417	0	0
474	excluded	A	35-44	0	0	0	0		leer	n.a.	leer	n.a.	gelb	3	Patient kommt selbst	0	0	0	0	0
475	excluded	A	35-44	0	0	0	0		leer	n.a.	leer	n.a.	gelb	3	RTW ohne Notarzt	1	0	0	0	0
476	conventional PCR	A	45-54	0	0	0	0	1	n. nachweisbar	0	n. nachweisbar	0	blau	5	Patient kommt selbst	0	0	0	0	0
477	conventional PCR	S	85+	0	1	0	0	1	positiv	1	positiv	1	grün	4	RTW ohne Notarzt	1	1	4.49306	0	0
478	excluded	A	25-34	0	0	0	0		leer	n.a.	leer	n.a.	gelb	3	Patient kommt selbst	0	0	0	0	0
479	excluded	A	25-34	0	0	0	0		leer	n.a.	leer	n.a.	blau	5		#N/A	0	0	0	0
480	excluded	A	18-24	0	0	0	0		leer	n.a.	leer	n.a.	grün	4	Patient kommt selbst	0	0	0	0	0
481	excluded	A	45-54	0	0	0	0		leer	n.a.	leer	n.a.	grün	4	Patient kommt selbst	0	0	0	0	0
482	excluded	A	35-44	0	0	0	0		leer	n.a.	leer	n.a.	blau	5	Patient kommt selbst	0	0	0	0	1
483	excluded	A	65-74	0	0	0	0		leer	n.a.	leer	n.a.	grün	4	Patient kommt selbst	0	0	0	0	0
484	conventional PCR	S	75-84	0	1	0	0	1	positiv	1	positiv	1	grün	4	RTW ohne Notarzt	1	1	6.40417	0	0
485	conventional PCR	A	45-54	0	0	0	0	1	n. nachweisbar	0	n. nachweisbar	0	blau	5	Patient kommt selbst	0	0	0	0	0
486	conventional PCR	A	55-64	0	1	0	0	1	n. nachweisbar	0	n. nachweisbar	0	blau	5	Patient kommt selbst	0	0	0	0	0
487	excluded	S	65-74	1	0	0	0		leer	n.a.	leer	n.a.	orange	2	RTW ohne Notarzt	1	0	9.04861	0	1
488	excluded	S	65-74	1	0	1	1		leer	n.a.	leer	n.a.	rot	1	RTW mit Notarzt Transportbegleitung	1	0	23.8632	1	1
489	excluded	A	18-24	0	0	0	0		leer	n.a.	leer	n.a.	gelb	3	Patient kommt selbst	0	0	0	0	0
490	excluded	A	35-44	0	0	0	0		leer	n.a.	leer	n.a.	grün	4	Patient kommt selbst	0	0	0	0	0
491	excluded	A	45-54	0	0	0	0		leer	n.a.	leer	n.a.	grün	4	Patient kommt selbst	0	0	0	0	0
492	conventional PCR	S	45-54	0	1	0	0	1	positiv	1	positiv	1	grün	4	Patient kommt selbst	0	0	1.25278	0	0
493	excluded	A	25-34	0	0	0	0		leer	n.a.	leer	n.a.	grün	4	Patient kommt selbst	0	0	0	0	0
494	excluded	A	55-64	0	0	0	0		leer	n.a.	leer	n.a.	grün	4	Patient kommt selbst	0	0	0	0	0
495	excluded	A	75-84	0	0	0	0		leer	n.a.	leer	n.a.	grün	4	KTW (Krankentransportwagen)	1	0	0	0	0
496	conventional PCR	A	25-34	0	0	0	0	1	n. nachweisbar	0	leer	n.a.	grün	4	Patient kommt selbst	0	0	0	0	0
497	excluded	S	55-64	0	0	0	0		leer	n.a.	leer	n.a.	gelb	3	Patient kommt selbst	0	0	0.151389	0	0
498	excluded	S	75-84	0	0	0	0		leer	n.a.	leer	n.a.	grün	4	Patient kommt selbst	0	1	10.8785	0	0
499	excluded	A	55-64	0	0	0	0		leer	n.a.	leer	n.a.	grün	4	RTW ohne Notarzt	1	0	0	0	0
500	excluded	S	18-24	0	1	0	0		leer	n.a.	leer	n.a.	grün	4	RTW ohne Notarzt	1	0	1.02014	0	0
501	conventional PCR	S	55-64	1	0	0	0	1	n. nachweisbar	0	n. nachweisbar	0	gelb	3	RTW ohne Notarzt	1	0	37.8861	0	0
502	conventional PCR	A	45-54	0	0	0	0	1	n. nachweisbar	0	n. nachweisbar	0	grün	4	Patient kommt selbst	0	0	0	0	0
503	conventional PCR	A	25-34	0	0	0	0	1	n. nachweisbar	0	n. nachweisbar	0	grün	4	Patient kommt selbst	0	0	0	0	0
504	excluded	S	65-74	0	1	0	0		leer	n.a.	leer	n.a.	rot	1	RTW ohne Notarzt	1	0	3.93264	0	0
505	excluded	A	85+	0	0	0	0		leer	n.a.	leer	n.a.	grün	4	KTW (Krankentransportwagen)	1	0	0	0	0
506	excluded	S	45-54	0	1	0	0		leer	n.a.	leer	n.a.	gelb	3	Rettungshubschrauber	1	0	8.91944	0	0
507	excluded	S	65-74	0	1	0	0		leer	n.a.	leer	n.a.	rot	1	RTW ohne Notarzt	1	0	0.747917	0	0
508	excluded	S	75-84	1	1	1	0		leer	n.a.	leer	n.a.	rot	1	RTW mit Notarzt Transportbegleitung	1	0	9.70486	0	1
509	excluded	A	25-34	0	0	0	0		leer	n.a.	leer	n.a.	grün	4	Patient kommt selbst	0	0	0	0	0
510	excluded	S	75-84	0	0	0	0		leer	n.a.	leer	n.a.	gelb	3	Patient kommt selbst	0	0	2.60069	0	1
511	excluded	S	45-54	0	1	0	0		leer	n.a.	leer	n.a.	grün	4	RTW ohne Notarzt	1	0	0.84375	0	0
512	excluded	A	55-64	0	0	0	0		leer	n.a.	leer	n.a.	orange	2	Patient kommt selbst	0	0	0	0	0
513	excluded	S	55-64	0	0	0	0		leer	n.a.	leer	n.a.	orange	2	RTW mit Notarzt Transportbegleitung	1	0	5.89653	0	0
514	excluded	A	85+	0	0	0	0		leer	n.a.	leer	n.a.	grün	4	RTW mit ambulanter Notarztversorgung	1	0	0	0	0
515	excluded	A	25-34	0	0	0	0		leer	n.a.	leer	n.a.	grün	4	Patient kommt selbst	0	0	0	0	0
516	excluded	A	45-54	0	0	0	0		leer	n.a.	leer	n.a.	gelb	3	Patient kommt selbst	0	0	0	0	0
517	excluded	A	55-64	0	0	0	0		leer	n.a.	leer	n.a.	grün	4	Interne Klinik	2	0	0	0	0
518	excluded	A	45-54	0	1	0	0		leer	n.a.	leer	n.a.	grün	4	Patient kommt selbst	0	0	0	0	0
519	excluded	A	25-34	0	1	0	0		leer	n.a.	leer	n.a.	gelb	3	Patient kommt selbst	0	0	0	0	0
520	conventional PCR	A	45-54	0	0	0	0	1	positiv	1	positiv	1	blau	5	Patient kommt selbst	0	0	0	0	0
521	excluded	A	55-64	0	0	0	0		leer	n.a.	leer	n.a.	blau	5	Patient kommt selbst	0	0	0	0	0
522	conventional PCR	S	65-74	1	1	0	0	1	n. nachweisbar	0	n. nachweisbar	0	rot	1	RTW mit Notarzt Transportbegleitung	1	1	1.18819	1	1
523	excluded	S	35-44	0	0	0	0		leer	n.a.	leer	n.a.	gelb	3	RTW ohne Notarzt	1	0	0.231944	0	0
524	excluded	S	65-74	1	1	0	0		leer	n.a.	leer	n.a.	rot	1	RTW ohne Notarzt	1	1	38.6278	1	1
525	conventional PCR	A	55-64	0	0	0	0	1	n. nachweisbar	0	n. nachweisbar	0	blau	5	Patient kommt selbst	0	0	0	0	0
526	excluded	A	18-24	0	0	0	0		leer	n.a.	leer	n.a.	grün	4	Patient kommt selbst	0	0	0	0	0
527	excluded	A	75-84	0	0	0	0		leer	n.a.	leer	n.a.	grün	4	RTW ohne Notarzt	1	0	0	0	0
528	excluded	S	25-34	0	0	0	0		leer	n.a.	leer	n.a.	grün	4	RTW ohne Notarzt	1	0	0.180556	0	0
529	excluded	A	18-24	0	0	0	0		leer	n.a.	leer	n.a.	gelb	3	RTW ohne Notarzt	1	0	0	0	0
530	excluded	S	35-44	1	1	0	0		leer	n.a.	leer	n.a.	grün	4	Patient kommt selbst	0	0	15.0479	0	0
531	excluded	A	55-64	0	0	0	0		leer	n.a.	leer	n.a.	gelb	3	Patient kommt selbst	0	0	0	0	0
532	excluded	A	45-54	0	0	0	0		leer	n.a.	leer	n.a.	grün	4	Patient kommt selbst	0	0	0	0	0
533	excluded	A	25-34	0	0	0	0		leer	n.a.	leer	n.a.	gelb	3	Patient kommt selbst	0	0	0	0	0
534	excluded	A	45-54	0	0	0	0		leer	n.a.	leer	n.a.	grün	4	Patient kommt selbst	0	0	0	0	0
535	excluded	S	65-74	0	0	0	0	1	n. nachweisbar	0	n. nachweisbar	0	gelb	3	RTW ohne Notarzt	1	0	3.00278	0	0
536	excluded	A	25-34	0	0	0	0	1	n. nachweisbar	0	n. nachweisbar	0	blau	5	Patient kommt selbst	0	0	0	0	0
537	excluded	S	45-54	0	1	0	0	1	n. nachweisbar	0	n. nachweisbar	0	gelb	3	RTW ohne Notarzt	1	0	11.8375	0	0
538	excluded	S	75-84	0	1	0	0	1	positiv	1	positiv	1	grün	4	KTW (Krankentransportwagen)	1	0	36.6688	0	0
539	excluded	A	18-24	0	0	0	0		leer	n.a.	leer	n.a.	blau	5	Patient kommt selbst	0	0	0	0	0
540	excluded	A	65-74	0	0	0	0		leer	n.a.	leer	n.a.	grün	4	Patient kommt selbst	0	0	0	0	0
541	excluded	A	18-24	0	0	0	0		leer	n.a.	leer	n.a.	blau	5	Patient kommt selbst	0	0	0	0	0
542	excluded	A	25-34	0	0	0	0		leer	n.a.	leer	n.a.	grün	4	Patient kommt selbst	0	0	0	0	0
543	excluded	A	45-54	0	0	0	0		leer	n.a.	leer	n.a.	grün	4	Patient kommt selbst	0	0	0	0	0
544	excluded	S	55-64	0	1	0	0		leer	n.a.	leer	n.a.	rot	1	RTW ohne Notarzt	1	0	11.5264	0	0
545	excluded	A	25-34	0	0	0	0		leer	n.a.	leer	n.a.	orange	2	Patient kommt selbst	0	0	0	0	0
546	excluded	A	25-34	0	0	0	0		leer	n.a.	leer	n.a.	grün	4	Patient kommt selbst	0	0	0	0	0
547	conventional PCR	S	55-64	0	1	0	0	1	positiv	1	positiv	1	gelb	3		#N/A	0	7.77986	0	1
548	excluded	A	18-24	0	0	0	0		leer	n.a.	leer	n.a.	grün	4	Patient kommt selbst	0	0	0	0	0
549	excluded	A	45-54	0	0	0	0		leer	n.a.	leer	n.a.	grün	4	Patient kommt selbst	0	0	0	0	0
550	excluded	A	25-34	0	0	0	0		leer	n.a.	leer	n.a.	grün	4	Patient kommt selbst	0	0	0	0	0
551	excluded	A	25-34	0	0	0	0		leer	n.a.	leer	n.a.	grün	4	Patient kommt selbst	0	0	0	0	0
552	conventional PCR	S	65-74	0	1	0	0	1	n. nachweisbar	0	leer	n.a.	gelb	3	RTW ohne Notarzt	1	0	36.5701	0	0
553	excluded	A	18-24	0	0	0	0		leer	n.a.	leer	n.a.	grün	4	Externe Klinik	2	0	0	0	0
554	excluded	A	25-34	0	0	0	0		leer	n.a.	leer	n.a.	blau	5	KTW (Krankentransportwagen)	1	0	0	0	0
555	excluded	A	65-74	0	0	0	0		leer	n.a.	leer	n.a.	grün	4	RTW ohne Notarzt	1	0	0	0	0
556	excluded	A	18-24	0	0	0	0		leer	n.a.	leer	n.a.	grün	4	RTW ohne Notarzt	1	0	0	0	0
557	excluded	A	75-84	0	0	0	0		leer	n.a.	leer	n.a.	gelb	3	RTW mit Notarzt Transportbegleitung	1	0	0	0	0
558	excluded	A	25-34	0	0	0	0		leer	n.a.	leer	n.a.	gelb	3	Patient kommt selbst	0	0	0	0	0
559	conventional PCR	A	35-44	0	0	0	0	1	n. nachweisbar	0	n. nachweisbar	0	gelb	3	Patient kommt selbst	0	0	0	0	0
560	conventional PCR	A	25-34	0	0	0	0	1	n. nachweisbar	0	n. nachweisbar	0	blau	5	Patient kommt selbst	0	0	0	0	0
561	excluded	S	65-74	0	0	0	0		leer	n.a.	leer	n.a.	grün	4	Patient kommt selbst	0	0	10.3771	0	0
562	excluded	S	65-74	1	1	0	0	1	n. nachweisbar	0	n. nachweisbar	0	rot	1	RTW mit Notarzt Transportbegleitung	1	0	2.04931	1	0
563	excluded	A	25-34	0	0	0	0		leer	n.a.	leer	n.a.	grün	4	Patient kommt selbst	0	0	0	0	0
564	excluded	S	85+	0	1	0	0	1	n. nachweisbar	0	n. nachweisbar	0	gelb	3	RTW mit ambulanter Notarztversorgung	1	0	3.94236	0	0
565	excluded	S	75-84	1	1	0	0		leer	n.a.	leer	n.a.	grün	4	RTW ohne Notarzt	1	1	3.16528	1	0
566	excluded	A	25-34	0	1	0	0		leer	n.a.	leer	n.a.	grün	4	Patient kommt selbst	0	0	0	0	0
567	excluded	S	75-84	0	1	0	0	1	n. nachweisbar	0	n. nachweisbar	0	gelb	3	RTW ohne Notarzt	1	0	1.29514	0	0
568	excluded	S	45-54	0	0	0	0		leer	n.a.	leer	n.a.	blau	5	Patient kommt selbst	0	0	9.94583	0	0
569	excluded	A	45-54	0	0	0	0		leer	n.a.	leer	n.a.	grün	4	Patient kommt selbst	0	0	0	0	0
570	excluded	A	25-34	0	0	0	0	1	n. nachweisbar	0	n. nachweisbar	0	blau	5	Patient kommt selbst	0	0	0	0	0
571	excluded	A	25-34	0	0	0	0		leer	n.a.	leer	n.a.	blau	5	Patient kommt selbst	0	0	0	0	0
572	excluded	A	45-54	0	0	0	0		leer	n.a.	leer	n.a.	blau	5	Patient kommt selbst	0	0	0	0	0
573	conventional PCR	A	18-24	0	0	0	0	1	n. nachweisbar	0	n. nachweisbar	0	blau	5		#N/A	0	0	0	0
574	conventional PCR	A	25-34	0	0	0	0	1	n. nachweisbar	0	n. nachweisbar	0	blau	5		#N/A	0	0	0	0
575	conventional PCR	A	18-24	0	0	0	0	1	n. nachweisbar	0	n. nachweisbar	0	blau	5	Patient kommt selbst	0	0	0	0	0
576	excluded	A	35-44	0	0	0	0		leer	n.a.	leer	n.a.	blau	5	Patient kommt selbst	0	0	0	0	0
577	excluded	A	18-24	0	0	0	0		leer	n.a.	leer	n.a.	blau	5	KTW (Krankentransportwagen)	1	0	0	0	0
578	excluded	S	65-74	1	0	0	0	1	n. nachweisbar	0	n. nachweisbar	0	gelb	3	Patient kommt selbst	0	1	16.75	1	1
579	excluded	A	18-24	0	0	0	0		leer	n.a.	leer	n.a.	grün	4	Patient kommt selbst	0	0	0	0	0
580	conventional PCR	S	55-64	0	1	0	0	1	n. nachweisbar	0	leer	n.a.	gelb	3	RTW ohne Notarzt	1	0	3.79861	0	0
581	excluded	A	85+	0	0	0	0		leer	n.a.	leer	n.a.	gelb	3	Patient kommt selbst	0	0	0	0	0
582	excluded	A	25-34	0	0	0	0		leer	n.a.	leer	n.a.	grün	4	Patient kommt selbst	0	0	0	0	0
583	excluded	S	75-84	1	1	0	0		leer	n.a.	leer	n.a.	gelb	3	RTW ohne Notarzt	1	0	23.3938	1	0
584	excluded	S	75-84	0	1	0	0		leer	n.a.	leer	n.a.	rot	1	RTW ohne Notarzt	1	0	7.38611	0	0
585	excluded	A	65-74	0	1	0	0		leer	n.a.	leer	n.a.	gelb	3	Patient kommt selbst	0	0	0	0	0
586	excluded	S	55-64	0	1	0	0		leer	n.a.	leer	n.a.	rot	1	RTW mit Notarzt Transportbegleitung	1	0	1.39861	0	0
587	excluded	S	75-84	1	0	1	0		leer	n.a.	leer	n.a.	rot	1	RTW mit Notarzt Transportbegleitung	1	0	6.47361	0	1
588	excluded	A	65-74	0	0	0	0		leer	n.a.	leer	n.a.	grün	4	RTW ohne Notarzt	1	0	0	0	0
589	conventional PCR	A	18-24	0	0	0	0	1	positiv	1	positiv	1	blau	5	Patient kommt selbst	0	0	0	0	0
590	excluded	A	25-34	0	0	0	0		leer	n.a.	leer	n.a.	grün	4	Patient kommt selbst	0	0	0	0	0
591	excluded	A	45-54	0	0	0	0		leer	n.a.	leer	n.a.	grün	4	RTW ohne Notarzt	1	0	0	0	0
592	conventional PCR	A	25-34	0	0	0	0	1	n. nachweisbar	0	n. nachweisbar	0	blau	5	Patient kommt selbst	0	0	0	0	0
593	conventional PCR	A	35-44	0	0	0	0	1	n. nachweisbar	0	n. nachweisbar	0	blau	5	Patient kommt selbst	0	0	0	0	0
594	conventional PCR	A	35-44	0	0	0	0	1	n. nachweisbar	0	n. nachweisbar	0	blau	5		#N/A	0	0	0	0
595	conventional PCR	A	45-54	0	0	0	0	1	n. nachweisbar	0	n. nachweisbar	0	blau	5		#N/A	0	0	0	0
596	conventional PCR	A	55-64	0	0	0	0	1	n. nachweisbar	0	n. nachweisbar	0	blau	5		#N/A	0	0	0	0
597	conventional PCR	A	55-64	0	0	0	0	1	n. nachweisbar	0	n. nachweisbar	0	blau	5		#N/A	0	0	0	0
598	conventional PCR	A	55-64	0	0	0	0	1	n. nachweisbar	0	n. nachweisbar	0	blau	5		#N/A	0	0	0	0
599	conventional PCR	A	25-34	0	0	0	0	1	n. nachweisbar	0	n. nachweisbar	0	blau	5		#N/A	0	0	0	0
600	excluded	S	45-54	1	0	0	0		leer	n.a.	leer	n.a.	orange	2		#N/A	0	21.4243	1	1
601	excluded	A	65-74	0	0	0	0		leer	n.a.	leer	n.a.	blau	5	Facharzt	2	0	0	0	0
602	conventional PCR	A	18-24	0	0	0	0	1	n. nachweisbar	0	n. nachweisbar	0	blau	5		#N/A	0	0	0	0
603	conventional PCR	A	25-34	0	0	0	0	1	n. nachweisbar	0	n. nachweisbar	0	blau	5	Patient kommt selbst	0	0	0	0	0
604	conventional PCR	A	25-34	0	0	0	0	1	n. nachweisbar	0	n. nachweisbar	0	blau	5		#N/A	0	0	0	0
605	conventional PCR	A	35-44	0	0	0	0	1	n. nachweisbar	0	n. nachweisbar	0	blau	5		#N/A	0	0	0	0
606	conventional PCR	S	85+	0	0	0	0	1	n. nachweisbar	0	leer	n.a.	grün	4	RTW ohne Notarzt	1	0	5.13194	0	0
607	conventional PCR	A	35-44	0	0	0	0	1	n. nachweisbar	0	n. nachweisbar	0	grün	4	Patient kommt selbst	0	0	0	0	0
608	conventional PCR	A	25-34	0	0	0	0	1	positiv	1	positiv	1	blau	5		#N/A	0	0	0	0
609	conventional PCR	S	55-64	0	0	0	0	1	n. nachweisbar	0	n. nachweisbar	0	gelb	3		#N/A	0	12.0278	0	0
610	conventional PCR	A	25-34	0	0	0	0	1	n. nachweisbar	0	leer	n.a.	blau	5		#N/A	0	0	0	0
611	excluded	A	18-24	0	0	0	0		leer	n.a.	leer	n.a.	blau	5	Patient kommt selbst	0	0	0	0	0
612	excluded	A	75-84	0	0	0	0		leer	n.a.	leer	n.a.	orange	2	RTW ohne Notarzt	1	0	0	0	0
613	conventional PCR	A	35-44	0	0	0	0	1	n. nachweisbar	0	n. nachweisbar	0	blau	5		#N/A	0	0	0	0
614	excluded	S	65-74	0	1	0	0		leer	n.a.	leer	n.a.	grün	4	Patient kommt selbst	0	0	6.08681	0	0
615	conventional PCR	A	35-44	0	0	0	0	1	n. nachweisbar	0	n. nachweisbar	0	blau	5		#N/A	0	0	0	0
616	excluded	A	55-64	0	0	0	0		leer	n.a.	leer	n.a.	grün	4	Patient kommt selbst	0	0	0	0	0
617	excluded	S	65-74	0	0	0	0	1	n. nachweisbar	0	n. nachweisbar	0	gelb	3	RTW ohne Notarzt	1	0	3.04792	0	0
618	excluded	A	45-54	0	0	0	0		leer	n.a.	leer	n.a.	gelb	3	Interne Klinik	2	0	0	0	0
619	excluded	A	35-44	0	0	0	0		leer	n.a.	leer	n.a.	grün	4	Patient kommt selbst	0	0	0	0	0
620	excluded	S	65-74	1	0	0	0		leer	n.a.	leer	n.a.	orange	2	RTW mit Notarzt Transportbegleitung	1	0	7.10486	0	0
621	excluded	A	35-44	0	1	0	0		leer	n.a.	leer	n.a.	grün	4	Patient kommt selbst	0	0	0	0	0
622	excluded	A	45-54	0	0	0	0		leer	n.a.	leer	n.a.	grün	4	Patient kommt selbst	0	0	0	0	0
623	conventional PCR	A	55-64	0	0	0	0	1	n. nachweisbar	0	n. nachweisbar	0	blau	5	Patient kommt selbst	0	0	0	0	0
624	conventional PCR	A	35-44	0	0	0	0	1	n. nachweisbar	0	n. nachweisbar	0	blau	5	Patient kommt selbst	0	0	0	0	0
625	excluded	S	85+	0	0	0	0		leer	n.a.	leer	n.a.	grün	4		#N/A	0	0.251389	0	1
626	excluded	S	45-54	0	0	0	0		leer	n.a.	leer	n.a.	grün	4		#N/A	0	20.0382	0	0
627	conventional PCR	A	55-64	0	0	0	0	1	n. nachweisbar	0	n. nachweisbar	0	blau	5	Patient kommt selbst	0	0	0	0	0
628	excluded	A	35-44	0	0	0	0		leer	n.a.	leer	n.a.	grün	4	RTW ohne Notarzt	1	0	0	0	0
629	excluded	A	55-64	0	0	0	0		leer	n.a.	leer	n.a.	grün	4	Patient kommt selbst	0	0	0	0	0
630	excluded	S	65-74	0	1	0	0		leer	n.a.	leer	n.a.	orange	2	Interne Klinik	2	0	3.01389	0	0
631	conventional PCR	A	25-34	0	0	0	0	1	n. nachweisbar	0	n. nachweisbar	0	blau	5	Patient kommt selbst	0	0	0	0	0
632	conventional PCR	A	25-34	0	0	0	0	1	n. nachweisbar	0	n. nachweisbar	0	blau	5	Patient kommt selbst	0	0	0	0	0
633	conventional PCR	A	25-34	0	0	0	0	1	n. nachweisbar	0	n. nachweisbar	0	blau	5	Patient kommt selbst	0	0	0	0	0
634	excluded	A	25-34	0	0	0	0		leer	n.a.	leer	n.a.	grün	4	Patient kommt selbst	0	0	0	0	0
635	conventional PCR	A	45-54	0	0	0	0	1	n. nachweisbar	0	n. nachweisbar	0	blau	5	Patient kommt selbst	0	0	0	0	0
636	excluded	A	25-34	0	0	0	0		leer	n.a.	leer	n.a.	blau	5	Patient kommt selbst	0	0	0	0	0
637	excluded	S	85+	0	1	0	0		leer	n.a.	leer	n.a.	orange	2		#N/A	0	0.252083	0	0
638	excluded	S	65-74	0	1	0	0	1	n. nachweisbar	0	leer	n.a.	orange	2	RTW ohne Notarzt	1	0	6.20347	0	0
639	excluded	A	55-64	0	0	0	0	1	n. nachweisbar	0	n. nachweisbar	0	blau	5	Patient kommt selbst	0	0	0	0	0
640	excluded	A	18-24	0	0	0	0		leer	n.a.	leer	n.a.		#N/A		#N/A	0	0	0	0
641	excluded	A	35-44	0	0	0	0		leer	n.a.	leer	n.a.	grün	4	Hausarzt	2	0	0	0	0
642	excluded	A	45-54	0	0	0	0		leer	n.a.	leer	n.a.	gelb	3	RTW mit Notarzt Transportbegleitung	1	0	0	0	0
643	excluded	A	55-64	0	0	0	0	1	n. nachweisbar	0	n. nachweisbar	0	blau	5	Patient kommt selbst	0	0	0	0	0
644	excluded	A	45-54	0	0	0	0	1	n. nachweisbar	0	n. nachweisbar	0	blau	5	Patient kommt selbst	0	0	0	0	0
645	excluded	S	55-64	1	0	0	0		leer	n.a.	leer	n.a.	grün	4	KTW (Krankentransportwagen)	1	0	120.781	1	1
646	conventional PCR	A	35-44	0	0	0	0	1	n. nachweisbar	0	n. nachweisbar	0	blau	5	Patient kommt selbst	0	0	0	0	0
647	excluded	S	55-64	0	0	0	0		leer	n.a.	leer	n.a.	grün	4	Patient kommt selbst	0	0	1.68681	0	0
648	conventional PCR	A	45-54	0	0	0	0	1	n. nachweisbar	0	leer	n.a.	blau	5		#N/A	0	0	0	0
649	excluded	A	18-24	0	0	0	0		leer	n.a.	leer	n.a.	grün	4	Patient kommt selbst	0	0	0	0	0
650	conventional PCR	A	25-34	0	0	0	0	1	n. nachweisbar	0	n. nachweisbar	0	blau	5	Patient kommt selbst	0	0	0	0	0
651	conventional PCR	A	25-34	0	0	0	0	1	n. nachweisbar	0	n. nachweisbar	0	blau	5	Patient kommt selbst	0	0	0	0	0
652	conventional PCR	A	25-34	0	0	0	0	1	n. nachweisbar	0	n. nachweisbar	0	blau	5	Patient kommt selbst	0	0	0	0	0
653	excluded	A	75-84	0	0	0	0		leer	n.a.	leer	n.a.	grün	4	Patient kommt selbst	0	0	0	0	0
654	excluded	A	18-24	0	0	0	0		leer	n.a.	leer	n.a.	blau	5	Patient kommt selbst	0	0	0	0	0
655	excluded	A	25-34	0	1	0	0		leer	n.a.	leer	n.a.	gelb	3	RTW mit Notarzt Transportbegleitung	1	0	0	0	0
656	conventional PCR	A	45-54	0	0	0	0	1	n. nachweisbar	0	n. nachweisbar	0	blau	5	Patient kommt selbst	0	0	0	0	0
657	excluded	S	75-84	0	1	0	0		leer	n.a.	leer	n.a.	gelb	3	RTW mit Notarzt Transportbegleitung	1	1	2.27569	0	0
658	excluded	S	55-64	0	1	0	0		leer	n.a.	leer	n.a.	blau	5	Patient kommt selbst	0	0	1.99028	0	0
659	excluded	S	45-54	1	0	1	0		leer	n.a.	leer	n.a.	gelb	3	Hausarzt	2	0	2.98681	0	1
660	excluded	A	45-54	0	0	0	0		leer	n.a.	leer	n.a.	grün	4	Patient kommt selbst	0	0	0	0	0
661	excluded	A	55-64	0	0	0	0		leer	n.a.	leer	n.a.	grün	4	Patient kommt selbst	0	0	0	0	0
662	conventional PCR	S	55-64	0	1	0	0	1	n. nachweisbar	0	n. nachweisbar	0	gelb	3	RTW ohne Notarzt	1	0	0.904167	0	0
663	excluded	A	35-44	0	1	0	0		leer	n.a.	leer	n.a.	gelb	3	RTW mit Notarzt Transportbegleitung	1	0	0	0	0
664	excluded	A	18-24	0	0	0	0		leer	n.a.	leer	n.a.	grün	4	Interne Klinik	2	0	0	0	0
665	excluded	S	75-84	0	0	0	0	1	n. nachweisbar	0	n. nachweisbar	0	orange	2	RTW mit Notarzt Transportbegleitung	1	0	0.521528	0	1
666	excluded	S	18-24	0	0	0	0		leer	n.a.	leer	n.a.		#N/A		#N/A	0	1.99792	0	0
667	conventional PCR	S	75-84	0	1	0	0	1	n. nachweisbar	0	n. nachweisbar	0	grün	4	Patient kommt selbst	0	0	19.6556	0	0
668	excluded	A	25-34	0	0	0	0		leer	n.a.	leer	n.a.	grün	4	Patient kommt selbst	0	0	0	0	0
669	excluded	A	45-54	0	0	0	0		leer	n.a.	leer	n.a.	grün	4	Patient kommt selbst	0	0	0	0	0
670	excluded	S	85+	0	0	0	0	1	n. nachweisbar	0	n. nachweisbar	0	grün	4	RTW ohne Notarzt	1	0	1.68472	0	0
671	excluded	S	55-64	0	0	0	0		leer	n.a.	leer	n.a.		#N/A		#N/A	0	4.60833	0	0
672	excluded	S	25-34	0	1	0	0		leer	n.a.	leer	n.a.	gelb	3		#N/A	0	5.50833	0	0
673	excluded	A	65-74	0	0	0	0		leer	n.a.	leer	n.a.	gelb	3	Patient kommt selbst	0	0	0	0	0
674	excluded	S	65-74	0	0	1	0		leer	n.a.	leer	n.a.	gelb	3	RTW mit Notarzt Transportbegleitung	1	0	2.32431	0	0
675	excluded	A	75-84	0	0	0	0		leer	n.a.	leer	n.a.	grün	4	RTW ohne Notarzt	1	0	0	0	0
676	excluded	S	55-64	0	0	0	0		leer	n.a.	leer	n.a.	rot	1	RTW mit Notarzt Transportbegleitung	1	1	0.265278	0	0
677	excluded	A	35-44	0	0	0	0		leer	n.a.	leer	n.a.	grün	4	Facharzt	2	0	0	0	1
678	excluded	S	75-84	0	0	1	0		leer	n.a.	leer	n.a.	gelb	3	RTW mit Notarzt Transportbegleitung	1	0	3.23333	0	1
679	conventional PCR	A	45-54	0	0	0	0	1	positiv	1	positiv	1	blau	5	Patient kommt selbst	0	0	0	0	0
680	conventional PCR	A	25-34	0	0	0	0	1	n. nachweisbar	0	n. nachweisbar	0	blau	5		#N/A	0	0	0	0
681	conventional PCR	S	55-64	0	1	0	0	1	n. nachweisbar	0	n. nachweisbar	0	grün	4	Patient kommt selbst	0	0	7.37986	0	0
682	conventional PCR	S	85+	0	1	0	0	1	n. nachweisbar	0	n. nachweisbar	0	gelb	3		#N/A	0	6.02083	0	1
683	excluded	S	45-54	0	1	0	0		leer	n.a.	leer	n.a.	grün	4	Patient kommt selbst	0	0	3.38611	0	0
684	excluded	A	25-34	0	0	0	0		leer	n.a.	leer	n.a.	gelb	3		#N/A	0	0	0	0
685	conventional PCR	S	55-64	0	1	0	0	1	n. nachweisbar	0	n. nachweisbar	0	gelb	3		#N/A	0	1.13958	0	0
686	excluded	A	65-74	0	0	0	0		leer	n.a.	leer	n.a.	gelb	3	Patient kommt selbst	0	0	0	0	0
687	conventional PCR	S	45-54	0	0	0	0	1	n. nachweisbar	0	n. nachweisbar	0	grün	4	Patient kommt selbst	0	0	13.0056	0	0
688	conventional PCR	A	35-44	0	0	0	0	1	n. nachweisbar	0	n. nachweisbar	0	blau	5	Patient kommt selbst	0	0	0	0	0
689	conventional PCR	A	45-54	0	0	0	0	1	n. nachweisbar	0	n. nachweisbar	0	blau	5	Patient kommt selbst	0	0	0	0	0
690	conventional PCR	A	25-34	0	0	0	0	1	n. nachweisbar	0	n. nachweisbar	0	blau	5	Patient kommt selbst	0	0	0	0	0
691	excluded	S	65-74	0	0	0	0		leer	n.a.	leer	n.a.	grün	4	Patient kommt selbst	0	0	0	0	0
692	excluded	A	45-54	0	0	0	0		leer	n.a.	leer	n.a.	gelb	3	RTW mit Notarzt Transportbegleitung	1	0	0	0	0
693	excluded	S	75-84	0	0	1	0		leer	n.a.	leer	n.a.	grün	4	Patient kommt selbst	0	0	8.92917	0	0
694	excluded	S	55-64	0	0	0	0		leer	n.a.	leer	n.a.	grün	4	Hausarzt	2	0	6.025	0	0
695	excluded	A	75-84	0	1	0	0		leer	n.a.	positiv	1	blau	5	Patient kommt selbst	0	0	0	0	0
696	conventional PCR	A	55-64	0	0	0	0	1	positiv	1	leer	n.a.	blau	5	Patient kommt selbst	0	0	0	0	0
697	excluded	S	45-54	1	1	0	0		leer	n.a.	n. nachweisbar	0	grün	4	Patient kommt selbst	0	0	25.9785	0	0
698	excluded	A	25-34	0	0	0	0		leer	n.a.	leer	n.a.	gelb	3	Patient kommt selbst	0	0	0	0	0
699	excluded	A	25-34	0	0	0	0		leer	n.a.	leer	n.a.	gelb	3	RTW mit Notarzt Transportbegleitung	1	0	0	0	0
700	excluded	A	45-54	0	0	0	0		leer	n.a.	leer	n.a.	grün	4	RTW ohne Notarzt	1	0	0	0	0
701	excluded	S	75-84	0	1	0	0		leer	n.a.	leer	n.a.	grün	4	Patient kommt selbst	0	0	3.77639	0	0
702	excluded	A	25-34	0	0	0	0		leer	n.a.	n. nachweisbar	0	blau	5	Patient kommt selbst	0	0	0	0	0
703	excluded	S	25-34	0	0	0	0		leer	n.a.	leer	n.a.	grün	4	Patient kommt selbst	0	0	0.8	0	0
704	excluded	A	35-44	0	1	0	0		leer	n.a.	leer	n.a.	gelb	3	RTW mit Notarzt Transportbegleitung	1	0	0	0	0
705	excluded	A	25-34	0	0	0	0		leer	n.a.	n. nachweisbar	0	grün	4	Patient kommt selbst	0	0	0	0	0
706	excluded	A	45-54	0	0	0	0		leer	n.a.	leer	n.a.	grün	4	Patient kommt selbst	0	0	0	0	0
707	excluded	S	45-54	0	0	0	0		leer	n.a.	leer	n.a.	gelb	3	Patient kommt selbst	0	0	8.94931	0	1
708	excluded	A	25-34	0	0	0	0		leer	n.a.	leer	n.a.	grün	4	Patient kommt selbst	0	0	0	0	0
709	excluded	A	85+	0	0	0	0		leer	n.a.	leer	n.a.	grün	4	Interne Klinik	2	0	0	0	0
710	excluded	A	35-44	0	0	0	0		leer	n.a.	leer	n.a.	blau	5	Patient kommt selbst	0	0	0	0	0
711	excluded	A	18-24	0	0	0	0		leer	n.a.	leer	n.a.	gelb	3	RTW ohne Notarzt	1	0	0	0	0
712	conventional PCR	S	35-44	0	1	0	0	1	n. nachweisbar	0	n. nachweisbar	0	grün	4	Patient kommt selbst	0	0	4.41806	0	0
713	excluded	S	25-34	0	0	0	0		leer	n.a.	leer	n.a.	grün	4	Patient kommt selbst	0	0	5.46319	0	0
714	excluded	S	65-74	0	0	0	0		leer	n.a.	leer	n.a.	gelb	3	RTW ohne Notarzt	1	0	7.09375	0	0
715	excluded	A	45-54	0	0	0	0		leer	n.a.	leer	n.a.	grün	4	Patient kommt selbst	0	0	0	0	0
716	excluded	S	45-54	1	0	1	0		leer	n.a.	leer	n.a.	gelb	3	Patient kommt selbst	0	0	13.1208	0	1
717	excluded	A	55-64	0	0	0	0		leer	n.a.	leer	n.a.	grün	4		#N/A	0	0	0	0
718	excluded	S	65-74	0	0	0	0		leer	n.a.	leer	n.a.	gelb	3	Hausarzt	2	0	0.14375	0	0
719	excluded	A	25-34	0	0	0	0		leer	n.a.	leer	n.a.	grün	4	RTW ohne Notarzt	1	0	0	0	0
720	excluded	S	55-64	1	0	0	0		leer	n.a.	leer	n.a.	orange	2	RTW ohne Notarzt	1	0	10.9778	0	1
721	excluded	S	55-64	0	1	0	0		leer	n.a.	leer	n.a.	grün	4	Patient kommt selbst	0	0	7.07847	0	0
722	excluded	S	18-24	0	0	0	0		leer	n.a.	leer	n.a.	grün	4		#N/A	0	1.02292	0	0
723	excluded	A	25-34	0	0	0	0		leer	n.a.	leer	n.a.	blau	5	Patient kommt selbst	0	0	0	0	0
724	excluded	S	75-84	0	1	0	0		leer	n.a.	leer	n.a.	rot	1	RTW mit Notarzt Transportbegleitung	1	0	4.10069	0	0
725	excluded	A	55-64	0	0	0	0		leer	n.a.	n. nachweisbar	0	blau	5	Patient kommt selbst	0	0	0	0	0
726	excluded	A	25-34	0	0	0	0		leer	n.a.	leer	n.a.	grün	4	Patient kommt selbst	0	0	0	0	0
727	excluded	S	55-64	0	0	0	0		leer	n.a.	leer	n.a.	grün	4	Patient kommt selbst	0	0	4.99583	0	0
728	excluded	A	25-34	0	1	0	0		leer	n.a.	n. nachweisbar	0	grün	4	Patient kommt selbst	0	0	0	0	0
729	excluded	A	25-34	0	0	0	0		leer	n.a.	leer	n.a.	gelb	3	Patient kommt selbst	0	0	0	0	0
730	excluded	A	35-44	0	0	0	0		leer	n.a.	leer	n.a.	gelb	3	Patient kommt selbst	0	0	0	0	0
731	excluded	S	75-84	1	0	1	0		leer	n.a.	leer	n.a.	rot	1	RTW mit Notarzt Transportbegleitung	1	0	5.72569	0	1
732	excluded	S	18-24	0	0	0	0		leer	n.a.	leer	n.a.	grün	4	Patient kommt selbst	0	0	0.05625	0	0
733	excluded	A	35-44	0	0	0	0		leer	n.a.	leer	n.a.	grün	4		#N/A	0	0	0	1
734	excluded	S	35-44	0	0	0	0		leer	n.a.	leer	n.a.	grün	4	Patient kommt selbst	0	0	7.69097	0	0
735	excluded	S	35-44	0	0	0	0		leer	n.a.	leer	n.a.	grün	4	Patient kommt selbst	0	0	1.7	0	0
736	excluded	S	35-44	0	0	0	0		leer	n.a.	leer	n.a.	grün	4	RTW ohne Notarzt	1	0	0.0465278	0	0
737	excluded	S	85+	0	1	0	0		leer	n.a.	n. nachweisbar	0	grün	4	RTW ohne Notarzt	1	0	3.78542	0	0
738	excluded	A	55-64	0	0	0	0		leer	n.a.	leer	n.a.	grün	4	RTW ohne Notarzt	1	0	0	0	0
739	excluded	A	25-34	0	0	0	0		leer	n.a.	leer	n.a.	grün	4	Patient kommt selbst	0	0	0	0	0
740	excluded	A	18-24	0	0	0	0		leer	n.a.	leer	n.a.	grün	4	Patient kommt selbst	0	0	0	0	0
741	excluded	S	75-84	0	1	0	0		leer	n.a.	leer	n.a.	grün	4	RTW ohne Notarzt	1	0	0.154861	0	0
742	excluded	S	25-34	0	0	0	0		leer	n.a.	leer	n.a.	grün	4	Patient kommt selbst	0	0	0.429861	0	0
743	excluded	A	85+	0	0	0	0		leer	n.a.	leer	n.a.	grün	4	KTW (Krankentransportwagen)	1	0	0	0	0
744	excluded	A	25-34	0	0	0	0		leer	n.a.	leer	n.a.	gelb	3	RTW ohne Notarzt	1	0	0	0	0
745	excluded	S	65-74	0	0	0	0		leer	n.a.	leer	n.a.	gelb	3	RTW ohne Notarzt	1	0	4.46111	0	0
746	excluded	S	45-54	1	1	0	0		leer	n.a.	n. nachweisbar	0	rot	1	Patient kommt selbst	0	0	25.3667	1	0
747	excluded	A	55-64	0	0	0	0		leer	n.a.	n. nachweisbar	0	gelb	3	Hausarzt	2	0	0	0	0
748	excluded	A	65-74	0	0	0	0		leer	n.a.	leer	n.a.	gelb	3	Hausarzt	2	0	0	0	0
749	excluded	A	25-34	0	0	0	0		leer	n.a.	leer	n.a.	blau	5	Patient kommt selbst	0	0	0	0	0
750	excluded	A	45-54	0	0	0	0		leer	n.a.	leer	n.a.	blau	5	Patient kommt selbst	0	0	0	0	0
751	excluded	A	75-84	0	1	0	0		leer	n.a.	leer	n.a.	blau	5	Patient kommt selbst	0	0	0	0	0
752	excluded	S	75-84	0	0	1	0		leer	n.a.	leer	n.a.	orange	2		#N/A	0	3.12153	0	0
753	conventional PCR	A	25-34	0	0	0	0	1	n. nachweisbar	0	n. nachweisbar	0	blau	5	Patient kommt selbst	0	0	0	0	0
754	excluded	A	25-34	0	0	0	0		leer	n.a.	leer	n.a.	grün	4	Patient kommt selbst	0	0	0	0	0
755	excluded	S	55-64	1	0	1	0		leer	n.a.	leer	n.a.	gelb	3		#N/A	0	53.0972	1	1
756	excluded	A	25-34	0	1	0	0		leer	n.a.	leer	n.a.	gelb	3	RTW mit Notarzt Transportbegleitung	1	0	0	0	0
757	excluded	A	18-24	0	0	0	0		leer	n.a.	leer	n.a.	grün	4	Patient kommt selbst	0	0	0	0	0
758	conventional PCR	S	45-54	1	1	0	0	1	n. nachweisbar	0	n. nachweisbar	0	grün	4	Patient kommt selbst	0	0	6.99097	0	0
759	excluded	S	55-64	1	1	0	0		leer	n.a.	leer	n.a.	rot	1	Intensivtransportwagen	1	0	41.9049	1	1
760	excluded	A	45-54	0	0	0	0		leer	n.a.	leer	n.a.	blau	5	Patient kommt selbst	0	0	0	0	0
761	excluded	S	25-34	0	1	0	0		leer	n.a.	leer	n.a.	grün	4	Hausarzt	2	0	3.92361	0	0
762	conventional PCR	S	75-84	1	1	0	0	1	n. nachweisbar	0	n. nachweisbar	0	rot	1	KTW (Krankentransportwagen)	1	1	0.938889	1	1
763	excluded	A	35-44	0	0	0	0		leer	n.a.	leer	n.a.	grün	4	KTW (Krankentransportwagen)	1	0	0	0	0
764	conventional PCR	S	18-24	0	1	0	0	1	n. nachweisbar	0	n. nachweisbar	0	grün	4	Patient kommt selbst	0	0	10.8257	0	0
765	excluded	A	18-24	0	0	0	0		leer	n.a.	leer	n.a.	blau	5	Patient kommt selbst	0	0	0	0	0
766	conventional PCR	A	18-24	0	0	0	0	1	n. nachweisbar	0	n. nachweisbar	0	blau	5		#N/A	0	0	0	0
767	conventional PCR	A	25-34	0	0	0	0	1	n. nachweisbar	0	n. nachweisbar	0	blau	5		#N/A	0	0	0	0
768	conventional PCR	A	55-64	0	0	0	0	1	n. nachweisbar	0	n. nachweisbar	0	blau	5		#N/A	0	0	0	0
769	excluded	A	45-54	0	0	0	0		leer	n.a.	leer	n.a.	grün	4	Patient kommt selbst	0	0	0	0	0
770	conventional PCR	A	45-54	0	0	0	0	1	n. nachweisbar	0	n. nachweisbar	0	blau	5	Patient kommt selbst	0	0	0	0	0
771	excluded	A	25-34	0	0	0	0		leer	n.a.	leer	n.a.	blau	5	Patient kommt selbst	0	0	0	0	0
772	excluded	S	55-64	0	1	0	0	1	n. nachweisbar	0	leer	n.a.	gelb	3	RTW ohne Notarzt	1	0	10.9944	0	1
773	conventional PCR	A	55-64	0	0	0	0	1	n. nachweisbar	0	n. nachweisbar	0	blau	5	Patient kommt selbst	0	0	0	0	0
774	conventional PCR	S	55-64	0	1	0	1	1	n. nachweisbar	0	n. nachweisbar	0	gelb	3	Patient kommt selbst	0	0	11.7722	0	0
775	excluded	A	65-74	0	0	0	0		leer	n.a.	leer	n.a.	blau	5	Patient kommt selbst	0	0	0	0	0
776	conventional PCR	A	18-24	0	0	0	0	1	n. nachweisbar	0	n. nachweisbar	0	blau	5		#N/A	0	0	0	0
777	excluded	A	65-74	0	0	0	0	1	n. nachweisbar	0	n. nachweisbar	0	gelb	3	RTW mit Notarzt Transportbegleitung	1	0	0	0	0
778	excluded	S	75-84	0	0	0	0		leer	n.a.	leer	n.a.	grün	4	Patient kommt selbst	0	0	5.76875	0	0
779	excluded	A	25-34	0	0	0	0		leer	n.a.	leer	n.a.	blau	5	Patient kommt selbst	0	0	0	0	0
780	excluded	S	45-54	0	0	0	0		leer	n.a.	leer	n.a.	grün	4	RTW ohne Notarzt	1	0	0.129167	0	0
781	excluded	A	35-44	0	0	0	0		leer	n.a.	leer	n.a.	grün	4	Patient kommt selbst	0	0	0	0	0
782	excluded	S	65-74	0	1	0	0		leer	n.a.	leer	n.a.	orange	2	Patient kommt selbst	0	0	3.97222	0	1
783	conventional PCR	A	25-34	0	0	0	0	1	n. nachweisbar	0	n. nachweisbar	0	blau	5	Patient kommt selbst	0	0	0	0	0
784	excluded	A	35-44	0	0	0	0		leer	n.a.	leer	n.a.	gelb	3	RTW ohne Notarzt	1	0	0	0	1
785	conventional PCR	A	18-24	0	0	0	0	1	n. nachweisbar	0	n. nachweisbar	0	blau	5	Patient kommt selbst	0	0	0	0	0
786	excluded	A	18-24	0	0	0	0		leer	n.a.	leer	n.a.	blau	5	Patient kommt selbst	0	0	0	0	0
787	excluded	S	25-34	0	0	0	0		leer	n.a.	leer	n.a.	gelb	3	Patient kommt selbst	0	0	0.165972	0	0
788	excluded	S	55-64	0	1	0	0		leer	n.a.	leer	n.a.	rot	1	Patient kommt selbst	0	0	3.68403	0	0
789	excluded	A	35-44	0	0	0	0		leer	n.a.	leer	n.a.	gelb	3	Patient kommt selbst	0	0	0	0	0
790	excluded	A	55-64	0	0	0	0		leer	n.a.	leer	n.a.	gelb	3	Patient kommt selbst	0	0	0	0	0
791	excluded	A	45-54	0	1	0	0		leer	n.a.	leer	n.a.	grün	4	RTW mit Notarzt Transportbegleitung	1	0	0	0	0
792	excluded	A	55-64	0	0	0	0		leer	n.a.	leer	n.a.	grün	4	RTW ohne Notarzt	1	0	0	0	0
793	excluded	A	25-34	0	0	0	0		leer	n.a.	leer	n.a.	grün	4	Patient kommt selbst	0	0	0	0	0
794	excluded	A	25-34	0	0	0	0		leer	n.a.	leer	n.a.	blau	5	Patient kommt selbst	0	0	0	0	0
795	excluded	S	55-64	1	0	0	0		leer	n.a.	leer	n.a.	gelb	3	Patient kommt selbst	0	0	17.3986	0	1
796	conventional PCR	S	75-84	0	0	0	0	1	n. nachweisbar	0	n. nachweisbar	0	rot	1	RTW mit Notarzt Transportbegleitung	1	0	0.272222	0	0
797	excluded	A	18-24	0	0	0	0		leer	n.a.	leer	n.a.	blau	5	Patient kommt selbst	0	0	0	0	0
798	conventional PCR	A	75-84	0	0	0	0	1	positiv	1	positiv	1	grün	4	RTW ohne Notarzt	1	0	0	0	0
799	conventional PCR	S	85+	0	1	0	0	1	positiv	1	positiv	1	gelb	3	RTW ohne Notarzt	1	1	5.76319	0	0
800	excluded	A	25-34	0	0	0	0		leer	n.a.	leer	n.a.	blau	5	Patient kommt selbst	0	0	0	0	0
801	excluded	S	85+	1	0	0	0		leer	n.a.	leer	n.a.	gelb	3		#N/A	0	11.9625	0	0
802	excluded	A	75-84	0	0	0	0		leer	n.a.	leer	n.a.	gelb	3	Patient kommt selbst	0	0	0	0	0
803	excluded	A	45-54	0	0	0	0		leer	n.a.	leer	n.a.	grün	4	Patient kommt selbst	0	0	0	0	0
804	conventional PCR	A	18-24	0	0	0	0	1	n. nachweisbar	0	n. nachweisbar	0	blau	5	Patient kommt selbst	0	0	0	0	0
805	excluded	A	35-44	0	0	0	0		leer	n.a.	leer	n.a.	blau	5	Patient kommt selbst	0	0	0	0	0
806	excluded	A	18-24	0	0	0	0		leer	n.a.	leer	n.a.	grün	4	Patient kommt selbst	0	0	0	0	0
807	excluded	A	25-34	0	0	0	0		leer	n.a.	leer	n.a.	grün	4	Interne Klinik	2	0	0	0	0
808	excluded	A	35-44	0	0	0	0		leer	n.a.	leer	n.a.	grün	4	Patient kommt selbst	0	0	0	0	0
809	excluded	A	35-44	0	0	0	0		leer	n.a.	leer	n.a.	blau	5	Patient kommt selbst	0	0	0	0	1
810	excluded	S	45-54	0	1	0	0		leer	n.a.	leer	n.a.	rot	1	RTW ohne Notarzt	1	0	2.03125	0	1
811	excluded	A	35-44	0	0	0	0		leer	n.a.	leer	n.a.	gelb	3	RTW ohne Notarzt	1	0	0	0	1
812	excluded	S	75-84	0	1	0	0		leer	n.a.	leer	n.a.	rot	1	RTW ohne Notarzt	1	0	5.91736	0	0
813	excluded	A	35-44	0	0	0	0		leer	n.a.	leer	n.a.	gelb	3	Patient kommt selbst	0	0	0	0	0
814	excluded	S	25-34	0	0	0	0		leer	n.a.	leer	n.a.	grün	4	Patient kommt selbst	0	0	16.7847	0	0
815	excluded	A	25-34	0	0	0	0		leer	n.a.	leer	n.a.	grün	4	Patient kommt selbst	0	0	0	0	0
816	excluded	S	35-44	0	1	0	0		leer	n.a.	leer	n.a.	rot	1	RTW ohne Notarzt	1	0	3.83472	0	0
817	excluded	A	45-54	0	0	0	0		leer	n.a.	leer	n.a.	grün	4	Patient kommt selbst	0	0	0	0	0
818	conventional PCR	S	55-64	1	1	0	0	1	n. nachweisbar	0	n. nachweisbar	0	gelb	3	Patient kommt selbst	0	1	1.40972	0	0
819	excluded	A	35-44	0	0	0	0		leer	n.a.	leer	n.a.	grün	4	Patient kommt selbst	0	0	0	0	0
820	excluded	A	18-24	0	0	0	0		leer	n.a.	leer	n.a.	blau	5	Patient kommt selbst	0	0	0	0	0
821	excluded	A	55-64	0	0	0	0		leer	n.a.	leer	n.a.	grün	4	Patient kommt selbst	0	0	0	0	0
822	excluded	S	45-54	0	0	0	0		leer	n.a.	leer	n.a.	gelb	3	Patient kommt selbst	0	0	1.68472	0	0
823	excluded	A	45-54	0	0	0	0		leer	n.a.	leer	n.a.	blau	5	Patient kommt selbst	0	0	0	0	0
824	excluded	A	85+	0	0	0	0		leer	n.a.	leer	n.a.	gelb	3	RTW ohne Notarzt	1	0	0	0	0
825	excluded	A	85+	0	0	0	0	2	n. nachweisbar	0	n. nachweisbar	0	grün	4	RTW ohne Notarzt	1	0	0	0	0
826	excluded	S	85+	0	1	0	0		leer	n.a.	leer	n.a.	grün	4	RTW ohne Notarzt	1	0	13.5542	0	0
827	excluded	A	55-64	0	0	0	0		leer	n.a.	leer	n.a.	gelb	3	RTW ohne Notarzt	1	0	0	0	0
828	conventional PCR	A	85+	0	0	0	0	1	n. nachweisbar	0	n. nachweisbar	0	grün	4	KTW (Krankentransportwagen)	1	0	0	0	0
829	excluded	A	25-34	0	0	0	0		leer	n.a.	leer	n.a.	blau	5	Patient kommt selbst	0	0	0	0	0
830	excluded	S	35-44	0	0	0	0		leer	n.a.	leer	n.a.		#N/A		#N/A	0	1.59792	0	0
831	excluded	S	25-34	0	0	0	0		leer	n.a.	leer	n.a.		#N/A		#N/A	0	3.58681	0	0
832	excluded	S	75-84	0	1	0	0		leer	n.a.	positiv	1	grün	4	RTW ohne Notarzt	1	0	11.1778	0	0
833	excluded	A	18-24	0	0	0	0		leer	n.a.	leer	n.a.	blau	5	Patient kommt selbst	0	0	0	0	0
834	excluded	A	25-34	0	0	0	0		leer	n.a.	leer	n.a.	blau	5	Patient kommt selbst	0	0	0	0	0
835	excluded	S	35-44	0	1	0	0		leer	n.a.	leer	n.a.	rot	1	RTW mit ambulanter Notarztversorgung	1	0	3.25	0	1
836	excluded	S	65-74	0	0	0	0		leer	n.a.	leer	n.a.	grün	4	RTW ohne Notarzt	1	0	16.2729	0	0
837	excluded	A	25-34	0	1	0	0		leer	n.a.	leer	n.a.	gelb	3	Patient kommt selbst	0	0	0	0	0
838	excluded	A	65-74	0	0	0	0		leer	n.a.	leer	n.a.	blau	5	Patient kommt selbst	0	0	0	0	0
839	excluded	A	45-54	0	0	0	0		leer	n.a.	leer	n.a.	rot	1	Patient kommt selbst	0	0	0	0	0
840	excluded	S	75-84	0	0	0	0		leer	n.a.	leer	n.a.	blau	5	Patient kommt selbst	0	0	0.0743056	0	0
841	excluded	S	65-74	0	0	0	0		leer	n.a.	n. nachweisbar	0	grün	4	RTW ohne Notarzt	1	0	17.0063	0	0
842	excluded	A	45-54	0	0	0	0		leer	n.a.	positiv	1	blau	5		#N/A	0	0	0	0
843	excluded	S	55-64	1	0	1	0		leer	n.a.	leer	n.a.	rot	1	RTW mit Notarzt Transportbegleitung	1	0	11.2076	0	1
844	excluded	S	65-74	0	0	0	0		leer	n.a.	leer	n.a.	grün	4	RTW ohne Notarzt	1	0	12.6625	0	0
845	excluded	A	85+	0	0	0	0		leer	n.a.	leer	n.a.	blau	5	RTW ohne Notarzt	1	0	0	0	0
846	excluded	A	75-84	0	0	0	0		leer	n.a.	leer	n.a.	blau	5	Patient kommt selbst	0	0	0	0	0
847	excluded	S	75-84	0	1	0	0		leer	n.a.	leer	n.a.	rot	1	RTW mit Notarzt Transportbegleitung	1	0	10.7215	0	0
848	excluded	S	35-44	0	1	0	0		leer	n.a.	leer	n.a.	gelb	3	RTW ohne Notarzt	1	0	4.73472	0	0
849	excluded	A	35-44	0	0	0	0		leer	n.a.	leer	n.a.	gelb	3	Patient kommt selbst	0	0	0	0	0
850	excluded	A	45-54	0	0	0	0		leer	n.a.	leer	n.a.	grün	4	RTW ohne Notarzt	1	0	0	0	0
851	excluded	S	75-84	0	1	0	0		leer	n.a.	n. nachweisbar	0	grün	4	RTW ohne Notarzt	1	0	3.82639	0	0
852	excluded	A	25-34	0	0	0	0		leer	n.a.	leer	n.a.	blau	5	Patient kommt selbst	0	0	0	0	0
853	excluded	S	75-84	0	0	0	0		leer	n.a.	leer	n.a.	blau	5	RTW ohne Notarzt	1	0	0.88125	0	0
854	excluded	A	18-24	0	0	0	0		leer	n.a.	leer	n.a.	grün	4	RTW ohne Notarzt	1	0	0	0	0
855	excluded	A	85+	0	0	0	0		leer	n.a.	leer	n.a.	gelb	3	KTW (Krankentransportwagen)	1	0	0	0	0
856	excluded	S	65-74	0	0	0	0		leer	n.a.	leer	n.a.	rot	1	RTW mit Notarzt Transportbegleitung	1	0	0.458333	0	0
857	excluded	A	35-44	0	0	0	0		leer	n.a.	leer	n.a.	blau	5	Patient kommt selbst	0	0	0	0	0
858	excluded	A	55-64	0	0	0	0		leer	n.a.	leer	n.a.	grün	4	RTW ohne Notarzt	1	0	0	0	0
859	excluded	A	35-44	0	0	0	0		leer	n.a.	leer	n.a.	gelb	3	Patient kommt selbst	0	0	0	0	0
860	excluded	A	45-54	0	0	0	0		leer	n.a.	leer	n.a.	grün	4	RTW ohne Notarzt	1	0	0	0	0
861	excluded	S	35-44	0	1	0	0		leer	n.a.	leer	n.a.	orange	2	Patient kommt selbst	0	0	3.2875	0	1
862	excluded	A	35-44	0	0	0	0		leer	n.a.	leer	n.a.	gelb	3	KTW (Krankentransportwagen)	1	0	0	0	0
863	excluded	S	55-64	0	0	0	0		leer	n.a.	leer	n.a.	gelb	3	RTW mit Notarzt Transportbegleitung	1	0	0.372917	0	0
864	conventional PCR	A	45-54	0	0	0	0	1	positiv	1	positiv	1	blau	5	RTW ohne Notarzt	1	0	0	0	0
865	conventional PCR	A	55-64	0	0	0	0	1	n. nachweisbar	0	n. nachweisbar	0	blau	5	Interne Klinik	2	0	0	0	0
866	conventional PCR	A	45-54	0	0	0	0	1	positiv	1	positiv	1	blau	5	Patient kommt selbst	0	0	0	0	0
867	conventional PCR	A	55-64	0	0	0	0	1	n. nachweisbar	0	n. nachweisbar	0	blau	5	Patient kommt selbst	0	0	0	0	0
868	conventional PCR	A	25-34	0	0	0	0	1	n. nachweisbar	0	n. nachweisbar	0	blau	5	Patient kommt selbst	0	0	0	0	0
869	excluded	A	45-54	0	0	0	0		leer	n.a.	leer	n.a.	blau	5	Patient kommt selbst	0	0	0	0	0
870	excluded	S	45-54	0	0	0	0		leer	n.a.	leer	n.a.	gelb	3	Interne Klinik	2	0	2.25	0	0
871	excluded	A	65-74	0	1	0	0		leer	n.a.	leer	n.a.	grün	4	Patient kommt selbst	0	0	0	0	0
872	excluded	S	65-74	1	0	0	1		leer	n.a.	leer	n.a.	gelb	3	Patient kommt selbst	0	0	18.141	0	0
873	conventional PCR	A	35-44	0	0	0	0	1	n. nachweisbar	0	n. nachweisbar	0	blau	5	Patient kommt selbst	0	0	0	0	0
874	conventional PCR	A	55-64	0	0	0	0	1	positiv	1	positiv	1	grün	4	Patient kommt selbst	0	0	0	0	0
875	excluded	A	65-74	0	0	0	0		leer	n.a.	leer	n.a.	gelb	3	Patient kommt selbst	0	0	0	0	0
876	excluded	A	65-74	0	0	0	0		leer	n.a.	leer	n.a.	grün	4	KTW (Krankentransportwagen)	1	0	0	0	0
877	excluded	A	45-54	0	0	0	0		leer	n.a.	leer	n.a.	grün	4	Hausarzt	2	0	0	0	0
878	excluded	S	45-54	0	1	0	0		leer	n.a.	leer	n.a.	grün	4	Patient kommt selbst	0	0	4.28056	0	0
879	conventional PCR	S	55-64	1	1	0	0	1	n. nachweisbar	0	n. nachweisbar	0	gelb	3	Interne Klinik	2	0	9.05208	0	0
880	conventional PCR	A	25-34	0	1	0	0	1	n. nachweisbar	0	n. nachweisbar	0	blau	5		#N/A	0	0	0	0
881	conventional PCR	S	75-84	0	1	0	0	1	n. nachweisbar	0	leer	n.a.	gelb	3	KTW (Krankentransportwagen)	1	0	1.03403	0	0
882	conventional PCR	S	55-64	0	1	0	0	1	n. nachweisbar	0	n. nachweisbar	0	blau	5	Patient kommt selbst	0	0	9.98403	0	0
883	conventional PCR	A	35-44	0	0	0	0	1	n. nachweisbar	0	n. nachweisbar	0	blau	5	Patient kommt selbst	0	0	0	0	0
884	excluded	A	55-64	0	0	0	0		leer	n.a.	leer	n.a.	gelb	3	KTW (Krankentransportwagen)	1	0	0	0	0
885	excluded	A	55-64	0	0	0	0		leer	n.a.	leer	n.a.	grün	4	Patient kommt selbst	0	0	0	0	0
886	conventional PCR	A	25-34	0	0	0	0	1	n. nachweisbar	0	n. nachweisbar	0	blau	5	Patient kommt selbst	0	0	0	0	0
887	conventional PCR	A	55-64	0	0	0	0	1	n. nachweisbar	0	n. nachweisbar	0	blau	5	RTW ohne Notarzt	1	0	0	0	0
888	conventional PCR	A	45-54	0	0	0	0	1	n. nachweisbar	0	n. nachweisbar	0	blau	5		#N/A	0	0	0	0
889	excluded	S	75-84	1	0	0	0		leer	n.a.	n. nachweisbar	0	grün	4	Patient kommt selbst	0	0	0.830556	0	0
890	excluded	S	75-84	0	0	0	0		leer	n.a.	leer	n.a.	grün	4	KTW (Krankentransportwagen)	1	0	1.02708	0	0
891	excluded	S	65-74	0	0	0	0		leer	n.a.	n. nachweisbar	0	blau	5	Patient kommt selbst	0	0	2.03194	0	0
892	excluded	A	18-24	0	0	0	0		leer	n.a.	leer	n.a.	grün	4	Patient kommt selbst	0	0	0	0	0
893	excluded	S	18-24	1	1	0	0		leer	n.a.	leer	n.a.	gelb	3	RTW mit Notarzt Transportbegleitung	1	0	23.8625	1	1
894	excluded	A	55-64	0	0	0	0		leer	n.a.	leer	n.a.	blau	5	Patient kommt selbst	0	0	0	0	0
895	excluded	S	25-34	0	0	0	0		leer	n.a.	leer	n.a.	grün	4	RTW mit Notarzt Transportbegleitung	1	0	0.742361	0	0
896	excluded	A	45-54	0	0	0	0		leer	n.a.	leer	n.a.	grün	4	RTW ohne Notarzt	1	0	0	0	0
897	excluded	S	25-34	0	0	0	0		leer	n.a.	positiv	1	grün	4	Hausarzt	2	0	10.075	0	0
898	excluded	S	65-74	1	0	0	0		leer	n.a.	n. nachweisbar	0	gelb	3	KTW (Krankentransportwagen)	1	0	1.74236	0	1
899	excluded	A	35-44	0	0	0	0		leer	n.a.	leer	n.a.	orange	2	Patient kommt selbst	0	0	0	0	0
900	excluded	S	75-84	0	0	0	0		leer	n.a.	n. nachweisbar	0	rot	1	RTW ohne Notarzt	1	0	0.577778	0	0
901	excluded	S	75-84	0	0	0	0		leer	n.a.	leer	n.a.	grün	4	RTW ohne Notarzt	1	0	0.423611	0	1
902	excluded	A	35-44	0	0	0	0		leer	n.a.	leer	n.a.	gelb	3	Patient kommt selbst	0	0	0	0	0
903	excluded	S	55-64	0	0	0	0		leer	n.a.	leer	n.a.	gelb	3	RTW ohne Notarzt	1	0	3.58472	0	0
904	excluded	S	65-74	0	1	0	0		leer	n.a.	leer	n.a.	rot	1	RTW mit Notarzt Transportbegleitung	1	0	3.64583	0	0
905	excluded	A	18-24	0	0	0	0		leer	n.a.	leer	n.a.	grün	4	Patient kommt selbst	0	0	0	0	0
906	excluded	A	45-54	0	0	0	0		leer	n.a.	leer	n.a.	grün	4	Patient kommt selbst	0	0	0	0	0
907	excluded	A	45-54	0	0	0	0		leer	n.a.	leer	n.a.	grün	4	Externe Klinik	2	0	0	0	0
908	excluded	A	18-24	0	0	0	0		leer	n.a.	leer	n.a.	grün	4	Patient kommt selbst	0	0	0	0	0
909	conventional PCR	S	25-34	0	1	0	0	1	n. nachweisbar	0	n. nachweisbar	0	grün	4	Interne Klinik	2	0	9.11458	0	0
910	excluded	A	35-44	0	0	0	0		leer	n.a.	leer	n.a.	blau	5	Patient kommt selbst	0	0	0	0	0
911	excluded	S	25-34	0	0	0	0		leer	n.a.	leer	n.a.	grün	4	Patient kommt selbst	0	0	2.09792	0	0
912	excluded	S	75-84	0	1	0	0		leer	n.a.	leer	n.a.	rot	1	RTW ohne Notarzt	1	0	4.20694	0	0
913	excluded	S	55-64	1	1	0	0		leer	n.a.	leer	n.a.	rot	1	RTW mit Notarzt Transportbegleitung	1	0	23.066	1	1
914	excluded	A	55-64	0	0	0	0		leer	n.a.	leer	n.a.	orange	2	RTW mit Notarzt Transportbegleitung	1	0	0	0	1
915	excluded	S	75-84	0	1	0	0		leer	n.a.	leer	n.a.	orange	2	RTW mit Notarzt Transportbegleitung	1	0	0.336806	0	0
916	conventional PCR	S	25-34	0	1	0	0	1	n. nachweisbar	0	leer	n.a.	blau	5		#N/A	0	9.93125	0	0
917	conventional PCR	S	55-64	0	1	0	0	1	n. nachweisbar	0	n. nachweisbar	0	grün	4	Patient kommt selbst	0	0	34.2132	0	0
918	excluded	A	35-44	0	0	0	0		leer	n.a.	leer	n.a.	blau	5	Patient kommt selbst	0	0	0	0	0
919	excluded	A	25-34	0	0	0	0		leer	n.a.	leer	n.a.	blau	5	Patient kommt selbst	0	0	0	0	0
920	excluded	A	85+	0	1	0	0		leer	n.a.	leer	n.a.	gelb	3	RTW ohne Notarzt	1	0	0	0	0
921	excluded	S	55-64	0	0	0	0		leer	n.a.	leer	n.a.	gelb	3	RTW mit Notarzt Transportbegleitung	1	0	8.20278	0	1
922	conventional PCR	S	75-84	1	1	0	0	1	n. nachweisbar	0	n. nachweisbar	0	grün	4	RTW ohne Notarzt	1	1	17.5785	1	0
923	excluded	A	18-24	0	0	0	0		leer	n.a.	leer	n.a.	gelb	3	Patient kommt selbst	0	0	0	0	0
924	excluded	S	85+	0	1	0	0		leer	n.a.	leer	n.a.	rot	1	RTW mit Notarzt Transportbegleitung	1	1	0.5	0	0
925	excluded	S	85+	0	1	0	0		leer	n.a.	n. nachweisbar	0	grün	4	RTW mit Notarzt Transportbegleitung	1	0	6.76458	0	0
926	excluded	S	85+	0	1	0	0		leer	n.a.	n. nachweisbar	0	grün	4	RTW ohne Notarzt	1	0	7.725	0	0
927	excluded	A	45-54	0	0	0	0		leer	n.a.	leer	n.a.	gelb	3	RTW mit Notarzt Transportbegleitung	1	0	0	0	0
928	excluded	A	55-64	0	0	0	0		leer	n.a.	leer	n.a.	gelb	3	Patient kommt selbst	0	0	0	0	0
929	excluded	S	65-74	0	1	0	0		leer	n.a.	leer	n.a.	rot	1	RTW ohne Notarzt	1	0	4.09861	0	0
930	excluded	A	35-44	0	0	0	0		leer	n.a.	leer	n.a.	grün	4	Patient kommt selbst	0	0	0	0	0
931	excluded	S	75-84	0	1	0	0		leer	n.a.	leer	n.a.	gelb	3	RTW mit Notarzt Transportbegleitung	1	0	0.827778	0	0
932	excluded	A	35-44	0	0	0	0		leer	n.a.	leer	n.a.	grün	4	RTW ohne Notarzt	1	0	0	0	0
933	excluded	S	55-64	0	1	0	0		leer	n.a.	leer	n.a.	grün	4	KTW (Krankentransportwagen)	1	0	6.83403	0	0
934	excluded	S	65-74	1	0	0	0		leer	n.a.	leer	n.a.	gelb	3	Hausarzt	2	1	5.05764	1	0
935	excluded	S	35-44	0	0	0	0		leer	n.a.	leer	n.a.	grün	4	Interne Klinik	2	0	2.75417	0	0
936	excluded	A	45-54	0	0	0	0		leer	n.a.	leer	n.a.	grün	4	RTW mit Notarzt Transportbegleitung	1	0	0	0	0
937	excluded	A	25-34	0	0	0	0		leer	n.a.	leer	n.a.	blau	5	Patient kommt selbst	0	0	0	0	0
938	excluded	S	65-74	1	1	0	0		leer	n.a.	n. nachweisbar	0	rot	1	RTW mit Notarzt Transportbegleitung	1	1	14.441	0	0
939	excluded	S	65-74	0	0	0	0		leer	n.a.	leer	n.a.	gelb	3	Interne Klinik	2	0	6.51389	0	0
940	excluded	A	18-24	0	0	0	0		leer	n.a.	leer	n.a.	blau	5	Patient kommt selbst	0	0	0	0	0
941	excluded	S	75-84	1	1	0	0		leer	n.a.	leer	n.a.	rot	1	RTW mit Notarzt Transportbegleitung	1	1	2.43542	1	0
942	excluded	A	65-74	0	0	0	0		leer	n.a.	n. nachweisbar	0	grün	4	RTW ohne Notarzt	1	0	0	0	1
943	excluded	A	55-64	0	0	0	0		leer	n.a.	leer	n.a.	orange	2	RTW mit Notarzt Transportbegleitung	1	0	0	0	0
944	excluded	S	55-64	0	0	0	0		leer	n.a.	leer	n.a.	grün	4	RTW ohne Notarzt	1	0	6.45694	0	0
945	excluded	A	75-84	0	0	0	0		leer	n.a.	leer	n.a.	grün	4	RTW ohne Notarzt	1	0	0	0	0
946	conventional PCR	A	25-34	0	0	0	0	1	n. nachweisbar	0	n. nachweisbar	0	blau	5	Patient kommt selbst	0	0	0	0	0
947	conventional PCR	A	45-54	0	0	0	0	1	n. nachweisbar	0	n. nachweisbar	0	blau	5	Patient kommt selbst	0	0	0	0	0
948	conventional PCR	A	45-54	0	0	0	0	1	positiv	1	positiv	1	blau	5	Patient kommt selbst	0	0	0	0	0
949	excluded	A	45-54	0	0	0	0		leer	n.a.	leer	n.a.		#N/A		#N/A	0	0	0	0
950	excluded	A	45-54	0	0	0	0		leer	n.a.	leer	n.a.	gelb	3	RTW ohne Notarzt	1	0	0	0	0
951	excluded	S	55-64	0	1	0	0		leer	n.a.	leer	n.a.	gelb	3	RTW ohne Notarzt	1	0	5.18194	0	1
952	excluded	S	85+	0	1	0	0		leer	n.a.	leer	n.a.	gelb	3	RTW ohne Notarzt	1	0	5.09653	0	0
953	excluded	S	75-84	0	1	0	0		leer	n.a.	leer	n.a.	gelb	3	RTW ohne Notarzt	1	0	0.304167	0	0
954	excluded	S	55-64	0	0	0	0		leer	n.a.	leer	n.a.	grün	4	Interne Klinik	2	0	7.12361	0	0
955	conventional PCR	A	55-64	0	0	0	0	1	n. nachweisbar	0	n. nachweisbar	0	blau	5	Patient kommt selbst	0	0	0	0	0
956	conventional PCR	A	45-54	0	0	0	0	1	n. nachweisbar	0	n. nachweisbar	0	blau	5	Patient kommt selbst	0	0	0	0	0
957	excluded	A	18-24	0	0	0	0		leer	n.a.	leer	n.a.	blau	5	Patient kommt selbst	0	0	0	0	0
958	excluded	A	25-34	0	0	0	0		leer	n.a.	leer	n.a.	gelb	3	Patient kommt selbst	0	0	0	0	0
959	excluded	A	25-34	0	0	0	0		leer	n.a.	leer	n.a.	grün	4	RTW ohne Notarzt	1	0	0	0	0
960	excluded	S	25-34	0	0	0	0		leer	n.a.	leer	n.a.	grün	4	KTW (Krankentransportwagen)	1	0	20.0792	0	0
961	excluded	A	65-74	0	1	0	0		leer	n.a.	leer	n.a.	gelb	3	RTW ohne Notarzt	1	0	0	0	0
962	excluded	A	35-44	0	0	0	0		leer	n.a.	leer	n.a.	gelb	3	Interne Klinik	2	0	0	0	0
963	excluded	S	75-84	0	0	0	0		leer	n.a.	leer	n.a.	grün	4	RTW ohne Notarzt	1	0	0.376389	0	0
964	excluded	S	25-34	0	1	0	0		leer	n.a.	leer	n.a.	gelb	3	KTW (Krankentransportwagen)	1	0	1.92569	0	0
965	conventional PCR	A	35-44	0	0	0	0	1	n. nachweisbar	0	leer	n.a.	blau	5	Patient kommt selbst	0	0	0	0	0
966	conventional PCR	A	35-44	0	0	0	0	1	n. nachweisbar	0	n. nachweisbar	0	blau	5	Patient kommt selbst	0	0	0	0	0
967	conventional PCR	A	18-24	0	0	0	0	1	positiv	1	positiv	1	blau	5		#N/A	0	0	0	0
968	excluded	S	85+	0	0	0	0		leer	n.a.	leer	n.a.	gelb	3	KTW (Krankentransportwagen)	1	0	11.8076	0	1
969	conventional PCR	S	75-84	0	0	0	0	1	n. nachweisbar	0	n. nachweisbar	0	gelb	3	Hausarzt	2	0	8.81667	0	1
970	excluded	A	45-54	0	0	0	0		leer	n.a.	leer	n.a.	gelb	3	KTW (Krankentransportwagen)	1	0	0	0	0
971	excluded	A	25-34	0	1	0	0		leer	n.a.	leer	n.a.	gelb	3	Patient kommt selbst	0	0	0	0	0
972	excluded	A	25-34	0	1	0	0		leer	n.a.	leer	n.a.	grün	4	Patient kommt selbst	0	0	0	0	0
973	conventional PCR	S	35-44	0	0	0	0	1	n. nachweisbar	0	n. nachweisbar	0	grün	4	Patient kommt selbst	0	0	23.85	0	0
974	conventional PCR	A	55-64	0	0	0	0	1	n. nachweisbar	0	n. nachweisbar	0	grün	4	Patient kommt selbst	0	0	0	0	0
975	excluded	S	55-64	0	0	0	1		leer	n.a.	leer	n.a.	rot	1	RTW ohne Notarzt	1	0	22.7458	0	0
976	excluded	S	18-24	0	0	0	0		leer	n.a.	leer	n.a.	orange	2	Patient kommt selbst	0	0	6.76875	0	1
977	excluded	S	75-84	0	1	0	0		leer	n.a.	leer	n.a.	gelb	3	RTW ohne Notarzt	1	0	13.6056	0	1
978	excluded	A	25-34	0	0	0	0		leer	n.a.	leer	n.a.	grün	4	Patient kommt selbst	0	0	0	0	0
979	conventional PCR	A	35-44	0	0	0	0	1	n. nachweisbar	0	n. nachweisbar	0	grün	4	Patient kommt selbst	0	0	0	0	0
980	excluded	A	25-34	0	0	0	0		leer	n.a.	leer	n.a.	gelb	3	Patient kommt selbst	0	0	0	0	0
981	excluded	A	85+	0	1	0	0		leer	n.a.	leer	n.a.	rot	1	RTW mit Notarzt Transportbegleitung	1	0	0	0	0
982	excluded	A	35-44	0	0	0	0		leer	n.a.	leer	n.a.		#N/A		#N/A	0	0	0	0
983	excluded	A	35-44	0	0	0	0		leer	n.a.	leer	n.a.	grün	4	Patient kommt selbst	0	0	0	0	0
984	excluded	A	18-24	0	0	0	0		leer	n.a.	leer	n.a.	grün	4	RTW ohne Notarzt	1	0	0	0	0
985	excluded	A	55-64	0	0	0	0		leer	n.a.	leer	n.a.	grün	4	RTW ohne Notarzt	1	0	0	0	0
986	excluded	A	55-64	0	0	0	0		leer	n.a.	leer	n.a.	grün	4	Patient kommt selbst	0	0	0	0	0
987	excluded	A	25-34	0	0	0	0		leer	n.a.	leer	n.a.		#N/A		#N/A	0	0	0	0
988	excluded	A	25-34	0	0	0	0		leer	n.a.	leer	n.a.	blau	5	RTW ohne Notarzt	1	0	0	0	0
989	conventional PCR	S	55-64	0	0	0	0	1	n. nachweisbar	0	n. nachweisbar	0	grün	4	RTW ohne Notarzt	1	0	1.37708	0	0
990	excluded	S	65-74	0	1	0	0		leer	n.a.	leer	n.a.	gelb	3	RTW ohne Notarzt	1	0	4.42639	0	0
991	excluded	A	25-34	0	0	0	0		leer	n.a.	leer	n.a.	blau	5	Patient kommt selbst	0	0	0	0	0
992	conventional PCR	S	55-64	1	1	0	0	1	n. nachweisbar	0	leer	n.a.	gelb	3	RTW ohne Notarzt	1	0	29.4479	1	0
993	excluded	S	85+	0	0	0	0		leer	n.a.	leer	n.a.	rot	1	RTW mit Notarzt Transportbegleitung	1	0	5.98403	0	0
994	conventional PCR	S	55-64	0	1	0	0	1	n. nachweisbar	0	n. nachweisbar	0	gelb	3	Patient kommt selbst	0	0	2.07014	0	0
995	excluded	A	65-74	0	0	0	0		leer	n.a.	leer	n.a.	gelb	3	Patient kommt selbst	0	0	0	0	0
996	conventional PCR	A	25-34	0	0	0	0	1	n. nachweisbar	0	n. nachweisbar	0	grün	4	Patient kommt selbst	0	0	0	0	0
997	excluded	S	35-44	0	0	0	0		leer	n.a.	leer	n.a.	grün	4	Patient kommt selbst	0	0	2.03472	0	0
998	conventional PCR	A	55-64	0	0	0	0	1	n. nachweisbar	0	n. nachweisbar	0	blau	5	Patient kommt selbst	0	0	0	0	0
999	excluded	S	45-54	0	1	0	0		leer	n.a.	leer	n.a.	gelb	3	RTW mit Notarzt Transportbegleitung	1	0	12.1847	0	1
1000	excluded	A	55-64	0	1	0	0		leer	n.a.	leer	n.a.	blau	5	Patient kommt selbst	0	0	0	0	0
1001	excluded	A	65-74	0	0	0	0		leer	n.a.	leer	n.a.	orange	2	RTW mit Notarzt Transportbegleitung	1	0	0	0	0
1002	conventional PCR	A	55-64	0	0	0	0	1	n. nachweisbar	0	n. nachweisbar	0	blau	5	Patient kommt selbst	0	0	0	0	0
1003	excluded	S	75-84	0	1	0	0		leer	n.a.	leer	n.a.	grün	4	Hausarzt	2	0	0.305556	0	0
1004	excluded	S	65-74	0	0	0	0		leer	n.a.	leer	n.a.	blau	5	Interne Klinik	2	0	4.23194	0	0
1005	excluded	S	25-34	0	0	0	0		leer	n.a.	leer	n.a.	gelb	3	Hausarzt	2	0	4.99167	0	0
1006	excluded	S	75-84	0	0	0	0		leer	n.a.	leer	n.a.	gelb	3	Patient kommt selbst	0	0	0.847222	0	0
1007	conventional PCR	S	75-84	0	1	0	0	1	n. nachweisbar	0	n. nachweisbar	0	rot	1	RTW mit Notarzt Transportbegleitung	1	0	0.775694	0	0
1008	excluded	A	25-34	0	0	0	0		leer	n.a.	leer	n.a.	grün	4	Patient kommt selbst	0	0	0	0	0
1009	excluded	S	75-84	0	1	1	0		leer	n.a.	leer	n.a.	orange	2	RTW mit Notarzt Transportbegleitung	1	0	5.78264	0	0
1010	excluded	A	25-34	0	0	0	0		leer	n.a.	leer	n.a.	grün	4	Patient kommt selbst	0	0	0	0	0
1011	excluded	A	18-24	0	0	0	0		leer	n.a.	leer	n.a.	gelb	3	KTW (Krankentransportwagen)	1	0	0	0	0
1012	excluded	A	35-44	0	0	0	0		leer	n.a.	leer	n.a.	blau	5	Patient kommt selbst	0	0	0	0	0
1013	excluded	A	75-84	0	0	0	0		leer	n.a.	leer	n.a.	blau	5	Facharzt	2	0	0	0	0
1014	excluded	S	35-44	0	1	0	0		leer	n.a.	leer	n.a.	gelb	3	Externe Klinik	2	0	7.76944	0	0
1015	excluded	S	65-74	0	0	0	0		leer	n.a.	leer	n.a.	gelb	3	Hausarzt	2	0	15.7528	0	1
1016	excluded	S	65-74	0	1	0	0		leer	n.a.	positiv	1	orange	2	RTW ohne Notarzt	1	0	0.857639	0	0
1017	excluded	A	25-34	0	0	0	0		leer	n.a.	leer	n.a.	gelb	3	RTW ohne Notarzt	1	0	0	0	0
1018	excluded	A	35-44	0	0	0	0		leer	n.a.	leer	n.a.	blau	5	Hausarzt	2	0	0	0	0
1019	excluded	A	25-34	0	0	0	0		leer	n.a.	leer	n.a.	gelb	3	Patient kommt selbst	0	0	0	0	0
1020	excluded	S	85+	0	1	0	0		leer	n.a.	leer	n.a.	gelb	3	Patient kommt selbst	0	0	0.845139	0	0
1021	excluded	A	25-34	0	0	0	0		leer	n.a.	n. nachweisbar	0	blau	5	Patient kommt selbst	0	0	0	0	0
1022	excluded	A	18-24	0	0	0	0		leer	n.a.	leer	n.a.	blau	5	Patient kommt selbst	0	0	0	0	0
1023	excluded	A	25-34	0	0	0	0		leer	n.a.	leer	n.a.	gelb	3	RTW mit Notarzt Transportbegleitung	1	0	0	0	0
1024	excluded	A	55-64	0	0	0	0		leer	n.a.	leer	n.a.	grün	4	RTW ohne Notarzt	1	0	0	0	0
1025	excluded	A	18-24	0	0	0	0		leer	n.a.	leer	n.a.	grün	4	Patient kommt selbst	0	0	0	0	0
1026	excluded	S	85+	0	0	0	0		leer	n.a.	n. nachweisbar	0	grün	4	RTW ohne Notarzt	1	0	1.60417	0	0
1027	excluded	A	35-44	0	0	0	0		leer	n.a.	leer	n.a.	grün	4	RTW ohne Notarzt	1	0	0	0	0
1028	excluded	S	75-84	1	1	0	0		leer	n.a.	n. nachweisbar	0	rot	1	RTW mit Notarzt Transportbegleitung	1	1	10.5271	1	0
1029	excluded	A	25-34	0	0	0	0		leer	n.a.	leer	n.a.	grün	4	RTW ohne Notarzt	1	0	0	0	0
1030	excluded	S	45-54	0	0	0	0		leer	n.a.	leer	n.a.	gelb	3	RTW mit Notarzt Transportbegleitung	1	0	3.16597	0	0
1031	conventional PCR	A	45-54	0	0	0	0	1	positiv	1	positiv	1	blau	5	Patient kommt selbst	0	0	0	0	0
1032	conventional PCR	S	55-64	0	1	0	0	1	n. nachweisbar	0	n. nachweisbar	0	gelb	3		#N/A	0	3.39514	0	0
1033	excluded	A	25-34	0	0	0	0		leer	n.a.	leer	n.a.	grün	4	Patient kommt selbst	0	0	0	0	0
1034	conventional PCR	S	85+	1	1	0	0	1	n. nachweisbar	0	n. nachweisbar	0	gelb	3	RTW ohne Notarzt	1	0	5.22361	1	1
1035	conventional PCR	A	25-34	0	0	0	0	1	n. nachweisbar	0	n. nachweisbar	0	blau	5	Patient kommt selbst	0	0	0	0	0
1036	conventional PCR	A	55-64	0	0	0	0	1	n. nachweisbar	0	n. nachweisbar	0	blau	5	Patient kommt selbst	0	0	0	0	0
1037	conventional PCR	S	45-54	1	0	0	0	1	n. nachweisbar	0	n. nachweisbar	0	gelb	3	Patient kommt selbst	0	0	9.43333	0	0
1038	excluded	A	25-34	0	0	0	0		leer	n.a.	leer	n.a.	gelb	3	Patient kommt selbst	0	0	0	0	0
1039	conventional PCR	A	45-54	0	0	0	0	1	n. nachweisbar	0	n. nachweisbar	0	blau	5	Patient kommt selbst	0	0	0	0	0
1040	excluded	S	75-84	0	0	0	0		leer	n.a.	leer	n.a.	gelb	3		#N/A	0	4.03472	0	0
1041	excluded	A	75-84	0	0	0	0		leer	n.a.	leer	n.a.	blau	5	Patient kommt selbst	0	0	0	0	0
1042	conventional PCR	A	35-44	0	0	0	0	1	n. nachweisbar	0	n. nachweisbar	0	blau	5	Patient kommt selbst	0	0	0	0	0
1043	excluded	A	55-64	0	0	0	0		leer	n.a.	leer	n.a.	gelb	3	Patient kommt selbst	0	0	0	0	0
1044	conventional PCR	A	35-44	0	0	0	0	1	n. nachweisbar	0	n. nachweisbar	0	blau	5	Patient kommt selbst	0	0	0	0	0
1045	conventional PCR	A	25-34	0	0	0	0	1	n. nachweisbar	0	n. nachweisbar	0	blau	5	Patient kommt selbst	0	0	0	0	0
1046	excluded	A	18-24	0	0	0	0		leer	n.a.	leer	n.a.	grün	4	Patient kommt selbst	0	0	0	0	0
1047	conventional PCR	A	18-24	0	0	0	0	1	positiv	1	positiv	1	blau	5	Patient kommt selbst	0	0	0	0	0
1048	conventional PCR	A	25-34	0	0	0	0	1	n. nachweisbar	0	n. nachweisbar	0	blau	5	Patient kommt selbst	0	0	0	0	0
1049	conventional PCR	A	35-44	0	0	0	0	1	n. nachweisbar	0	n. nachweisbar	0	blau	5	Patient kommt selbst	0	0	0	0	0
1050	conventional PCR	A	45-54	0	0	0	0	1	n. nachweisbar	0	n. nachweisbar	0	blau	5	Patient kommt selbst	0	0	0	0	0
1051	conventional PCR	A	35-44	0	0	0	0	1	n. nachweisbar	0	n. nachweisbar	0	blau	5	Patient kommt selbst	0	0	0	0	0
1052	excluded	S	45-54	0	0	0	0		leer	n.a.	leer	n.a.	rot	1	Reanimationsteam	1	1	0.258333	0	0
1053	conventional PCR	A	18-24	0	0	0	0	1	n. nachweisbar	0	n. nachweisbar	0	blau	5	Patient kommt selbst	0	0	0	0	0
1054	conventional PCR	A	35-44	0	0	0	0	1	n. nachweisbar	0	n. nachweisbar	0	blau	5	Patient kommt selbst	0	0	0	0	0
1055	conventional PCR	S	75-84	0	1	0	0	1	n. nachweisbar	0	leer	n.a.	gelb	3	Patient kommt selbst	0	0	1.08264	0	0
1056	conventional PCR	A	35-44	0	0	0	0	1	n. nachweisbar	0	n. nachweisbar	0	blau	5	Patient kommt selbst	0	0	0	0	0
1057	excluded	S	55-64	0	0	1	0		leer	n.a.	leer	n.a.	gelb	3	Patient kommt selbst	0	0	3.92639	0	0
1058	conventional PCR	A	25-34	0	0	0	0	1	n. nachweisbar	0	n. nachweisbar	0	blau	5	Patient kommt selbst	0	0	0	0	0
1059	conventional PCR	A	35-44	0	0	0	0	1	n. nachweisbar	0	n. nachweisbar	0	blau	5	Patient kommt selbst	0	0	0	0	0
1060	excluded	A	55-64	0	0	0	0		leer	n.a.	leer	n.a.	blau	5	Patient kommt selbst	0	0	0	0	0
1061	conventional PCR	S	45-54	0	0	0	0	1	n. nachweisbar	0	n. nachweisbar	0	gelb	3	RTW ohne Notarzt	1	0	19.8771	0	0
1062	conventional PCR	A	25-34	0	0	0	0	1	n. nachweisbar	0	n. nachweisbar	0	blau	5	Patient kommt selbst	0	0	0	0	0
1063	conventional PCR	A	55-64	0	0	0	0	1	n. nachweisbar	0	n. nachweisbar	0	blau	5	Patient kommt selbst	0	0	0	0	0
1064	conventional PCR	A	55-64	0	0	0	0	1	n. nachweisbar	0	n. nachweisbar	0	blau	5	Patient kommt selbst	0	0	0	0	0
1065	conventional PCR	A	25-34	0	0	0	0	1	n. nachweisbar	0	n. nachweisbar	0	blau	5	Patient kommt selbst	0	0	0	0	0
1066	conventional PCR	A	45-54	0	0	0	0	1	n. nachweisbar	0	n. nachweisbar	0	blau	5		#N/A	0	0	0	0
1067	excluded	S	65-74	0	0	0	0		leer	n.a.	leer	n.a.	gelb	3	Facharzt	2	0	3.12153	0	0
1068	conventional PCR	A	35-44	0	0	0	0	1	n. nachweisbar	0	n. nachweisbar	0	blau	5		#N/A	0	0	0	0
1069	conventional PCR	A	25-34	0	0	0	0	1	n. nachweisbar	0	n. nachweisbar	0	blau	5	Patient kommt selbst	0	0	0	0	0
1070	conventional PCR	A	25-34	0	0	0	0	1	n. nachweisbar	0	n. nachweisbar	0	blau	5		#N/A	0	0	0	0
1071	conventional PCR	A	25-34	0	0	0	0	1	n. nachweisbar	0	n. nachweisbar	0	blau	5		#N/A	0	0	0	0
1072	conventional PCR	A	45-54	0	0	0	0	1	n. nachweisbar	0	n. nachweisbar	0	blau	5	Patient kommt selbst	0	0	0	0	0
1073	conventional PCR	A	25-34	0	0	0	0	1	n. nachweisbar	0	n. nachweisbar	0	blau	5	Patient kommt selbst	0	0	0	0	0
1074	excluded	S	55-64	0	0	0	0		leer	n.a.	leer	n.a.	grün	4	Patient kommt selbst	0	0	13.9528	0	0
1075	conventional PCR	A	25-34	0	0	0	0	1	n. nachweisbar	0	n. nachweisbar	0	blau	5	Patient kommt selbst	0	0	0	0	0
1076	excluded	A	75-84	0	0	0	0		leer	n.a.	leer	n.a.	grün	4	Patient kommt selbst	0	0	0	0	0
1077	conventional PCR	A	25-34	0	0	0	0	1	n. nachweisbar	0	n. nachweisbar	0	blau	5	Patient kommt selbst	0	0	0	0	0
1078	conventional PCR	A	35-44	0	0	0	0	1	n. nachweisbar	0	n. nachweisbar	0	blau	5	Patient kommt selbst	0	0	0	0	0
1079	excluded	S	55-64	0	0	0	0		leer	n.a.	leer	n.a.	gelb	3	Patient kommt selbst	0	0	6.72222	0	0
1080	excluded	S	55-64	0	0	0	0		leer	n.a.	leer	n.a.	gelb	3	Patient kommt selbst	0	0	5.78264	0	0
1081	excluded	S	55-64	0	0	0	0		leer	n.a.	leer	n.a.	grün	4	Patient kommt selbst	0	0	10.7347	0	0
1082	conventional PCR	S	65-74	1	1	0	0	1	n. nachweisbar	0	n. nachweisbar	0	rot	1	RTW mit Notarzt Transportbegleitung	1	0	3.75694	1	0
1083	excluded	A	45-54	0	0	0	0		leer	n.a.	leer	n.a.	gelb	3	Patient kommt selbst	0	0	0	0	0
1084	excluded	A	25-34	0	0	0	1		leer	n.a.	leer	n.a.	grün	4	RTW ohne Notarzt	1	0	0	0	0
1085	excluded	S	55-64	0	0	0	0		leer	n.a.	leer	n.a.	gelb	3	Patient kommt selbst	0	0	4.74583	0	0
1086	conventional PCR	A	45-54	0	0	0	0	1	n. nachweisbar	0	n. nachweisbar	0	blau	5	Patient kommt selbst	0	0	0	0	0
1087	excluded	S	75-84	0	0	0	0		leer	n.a.	leer	n.a.	orange	2	RTW mit Notarzt Transportbegleitung	1	0	4.71528	0	0
1088	excluded	S	55-64	0	0	0	0		leer	n.a.	leer	n.a.	grün	4	Interne Klinik	2	0	22.5917	0	0
1089	excluded	A	35-44	0	0	0	0		leer	n.a.	leer	n.a.	grün	4	Patient kommt selbst	0	0	0	0	0
1090	conventional PCR	A	35-44	0	0	0	0	1	n. nachweisbar	0	n. nachweisbar	0	grün	4	RTW ohne Notarzt	1	0	0	0	0
1091	excluded	A	18-24	0	0	0	0		leer	n.a.	leer	n.a.	blau	5	Patient kommt selbst	0	0	0	0	0
1092	excluded	A	0-18	0	0	0	0		leer	n.a.	leer	n.a.		#N/A		#N/A	0	0	0	0
1093	excluded	A	35-44	0	0	0	0		leer	n.a.	leer	n.a.	grün	4	Patient kommt selbst	0	0	0	0	0
1094	excluded	S	65-74	0	0	0	0		leer	n.a.	leer	n.a.	grün	4	RTW ohne Notarzt	1	0	0.668056	0	0
1095	excluded	S	45-54	0	1	0	0		leer	n.a.	leer	n.a.	gelb	3	Patient kommt selbst	0	0	0.125	0	0
1096	excluded	A	75-84	0	0	0	0		leer	n.a.	leer	n.a.	gelb	3	RTW ohne Notarzt	1	0	0	0	0
1097	excluded	S	55-64	0	1	0	0		leer	n.a.	leer	n.a.	gelb	3	RTW ohne Notarzt	1	0	3.31042	0	0
1098	excluded	A	55-64	0	1	0	0		leer	n.a.	leer	n.a.	gelb	3		#N/A	0	0	0	0
1099	conventional PCR	A	18-24	0	0	0	0	1	n. nachweisbar	0	n. nachweisbar	0	blau	5	Patient kommt selbst	0	0	0	0	0
1100	excluded	S	35-44	0	0	0	1		leer	n.a.	leer	n.a.	gelb	3	Patient kommt selbst	0	0	3.92569	0	0
1101	excluded	A	65-74	0	0	0	0		leer	n.a.	leer	n.a.	gelb	3	RTW ohne Notarzt	1	0	0	0	0
1102	excluded	S	45-54	0	1	0	0	1	n. nachweisbar	0	leer	n.a.	gelb	3	RTW ohne Notarzt	1	1	0.173611	0	1
1103	conventional PCR	A	35-44	0	0	0	0	1	n. nachweisbar	0	n. nachweisbar	0	blau	5		#N/A	0	0	0	0
1104	excluded	A	55-64	0	0	0	0		leer	n.a.	leer	n.a.	blau	5	Patient kommt selbst	0	0	0	0	0
1105	excluded	S	65-74	0	0	0	0		leer	n.a.	leer	n.a.		#N/A		#N/A	0	4.92014	0	0
1106	conventional PCR	A	45-54	0	0	0	0	1	n. nachweisbar	0	n. nachweisbar	0	blau	5	Patient kommt selbst	0	0	0	0	0
1107	conventional PCR	A	25-34	0	0	0	0	1	n. nachweisbar	0	n. nachweisbar	0	blau	5	Patient kommt selbst	0	0	0	0	0
1108	excluded	A	18-24	0	0	0	0		leer	n.a.	leer	n.a.	blau	5	Patient kommt selbst	0	0	0	0	0
1109	excluded	A	25-34	0	0	0	0		leer	n.a.	leer	n.a.	orange	2	Patient kommt selbst	0	0	0	0	0
1110	excluded	A	55-64	0	0	0	0	1	n. nachweisbar	0	n. nachweisbar	0	blau	5	Patient kommt selbst	0	0	0	0	0
1111	excluded	A	55-64	0	0	0	0	1	n. nachweisbar	0	n. nachweisbar	0	blau	5	Patient kommt selbst	0	0	0	0	0
1112	excluded	S	45-54	0	0	0	0		leer	n.a.	leer	n.a.	gelb	3	Patient kommt selbst	0	0	2.80208	0	1
1113	excluded	A	55-64	0	0	0	0	1	n. nachweisbar	0	n. nachweisbar	0	blau	5	Patient kommt selbst	0	0	0	0	0
1114	excluded	S	55-64	0	0	0	0		leer	n.a.	leer	n.a.	gelb	3	Patient kommt selbst	0	0	1.86528	0	0
1115	excluded	A	45-54	0	0	0	0		leer	n.a.	leer	n.a.	blau	5	Patient kommt selbst	0	0	0	0	0
1116	excluded	A	18-24	0	0	0	0		leer	n.a.	leer	n.a.	grün	4	Patient kommt selbst	0	0	0	0	0
1117	excluded	A	25-34	0	0	0	0		leer	n.a.	leer	n.a.	grün	4	Patient kommt selbst	0	0	0	0	0
1118	excluded	S	45-54	1	1	0	0		leer	n.a.	leer	n.a.	rot	1	RTW mit Notarzt Transportbegleitung	1	1	2.82778	1	0
1119	conventional PCR	A	18-24	0	0	0	0	1	n. nachweisbar	0	n. nachweisbar	0	grün	4	Patient kommt selbst	0	0	0	0	0
1120	excluded	S	75-84	0	1	0	0		leer	n.a.	leer	n.a.	gelb	3	RTW mit Notarzt Transportbegleitung	1	0	2.82778	0	0
1121	excluded	S	35-44	0	0	0	0		leer	n.a.	leer	n.a.	gelb	3	Patient kommt selbst	0	0	1.92083	0	0
1122	excluded	S	75-84	1	1	0	1		leer	n.a.	entfällt	n.a.	rot	1	RTW ohne Notarzt	1	0	10.7882	0	1
1123	excluded	A	35-44	0	1	0	0		leer	n.a.	leer	n.a.	gelb	3	RTW ohne Notarzt	1	0	0	0	0
1124	excluded	A	25-34	0	0	0	0		leer	n.a.	leer	n.a.	grün	4	KTW (Krankentransportwagen)	1	0	0	0	0
1125	excluded	A	18-24	0	0	0	0		leer	n.a.	leer	n.a.	grün	4	Patient kommt selbst	0	0	0	0	0
1126	excluded	S	75-84	1	1	0	0		leer	n.a.	leer	n.a.	orange	2	RTW ohne Notarzt	1	0	12.6937	0	0
1127	excluded	S	65-74	0	1	0	0		leer	n.a.	leer	n.a.	gelb	3	RTW mit Notarzt Transportbegleitung	1	0	3.30139	0	1
1128	excluded	S	25-34	0	1	0	0	1	n. nachweisbar	0	n. nachweisbar	0	grün	4	RTW ohne Notarzt	1	0	23.7229	0	1
1129	conventional PCR	A	35-44	0	1	0	0	1	n. nachweisbar	0	n. nachweisbar	0	blau	5	Patient kommt selbst	0	0	0	0	0
1130	excluded	S	55-64	0	0	0	0		leer	n.a.	leer	n.a.	gelb	3	RTW ohne Notarzt	1	0	10.0396	0	0
1131	conventional PCR	A	55-64	0	0	0	0	1	n. nachweisbar	0	n. nachweisbar	0	blau	5	Patient kommt selbst	0	0	0	0	0
1132	conventional PCR	A	25-34	0	0	0	0	1	n. nachweisbar	0	n. nachweisbar	0	blau	5	Patient kommt selbst	0	0	0	0	0
1133	excluded	A	25-34	0	0	0	0		leer	n.a.	leer	n.a.	gelb	3	RTW ohne Notarzt	1	0	0	0	0
1134	excluded	A	25-34	0	0	0	0		leer	n.a.	n. nachweisbar	0	blau	5	Patient kommt selbst	0	0	0	0	0
1135	excluded	S	25-34	0	0	0	0	1	n. nachweisbar	0	n. nachweisbar	0	gelb	3	Hausarzt	2	0	2.08472	0	0
1136	excluded	A	18-24	0	0	0	0		leer	n.a.	leer	n.a.	blau	5	Patient kommt selbst	0	0	0	0	0
1137	excluded	S	55-64	0	0	0	0		leer	n.a.	leer	n.a.		#N/A		#N/A	0	4.13681	0	0
1138	excluded	A	18-24	0	0	0	0		leer	n.a.	leer	n.a.	grün	4	Patient kommt selbst	0	0	0	0	0
1139	excluded	S	75-84	0	1	0	0		leer	n.a.	leer	n.a.	grün	4	KTW (Krankentransportwagen)	1	0	1.04375	0	0
1140	excluded	A	75-84	0	0	0	0		leer	n.a.	leer	n.a.	orange	2	RTW mit Notarzt Transportbegleitung	1	0	0	0	0
1141	excluded	A	35-44	0	1	0	0		leer	n.a.	leer	n.a.	rot	1	RTW mit Notarzt Transportbegleitung	1	0	0	0	0
1142	excluded	A	55-64	0	0	0	0		leer	n.a.	leer	n.a.	grün	4	KTW (Krankentransportwagen)	1	0	0	0	0
1143	excluded	S	65-74	1	1	0	0		leer	n.a.	leer	n.a.	orange	2	RTW ohne Notarzt	1	0	10.7757	0	1
1144	excluded	A	18-24	0	0	0	0		leer	n.a.	leer	n.a.	blau	5		#N/A	0	0	0	0
1145	excluded	A	25-34	0	0	0	0		leer	n.a.	leer	n.a.	gelb	3	Patient kommt selbst	0	0	0	0	0
1146	excluded	A	25-34	0	0	0	0		leer	n.a.	leer	n.a.	grün	4	Patient kommt selbst	0	0	0	0	0
1147	excluded	A	25-34	0	0	0	0		leer	n.a.	leer	n.a.	grün	4	Patient kommt selbst	0	0	0	0	0
1148	excluded	S	65-74	0	0	0	0		leer	n.a.	leer	n.a.	grün	4	RTW ohne Notarzt	1	0	1.84792	0	0
1149	excluded	S	65-74	1	1	0	0		leer	n.a.	leer	n.a.	rot	1	RTW mit Notarzt Transportbegleitung	1	1	3.49931	0	1
1150	excluded	S	75-84	0	1	0	0		leer	n.a.	leer	n.a.	orange	2	RTW ohne Notarzt	1	0	9.575	0	0
1151	excluded	A	85+	0	0	0	0		leer	n.a.	leer	n.a.	grün	4	RTW ohne Notarzt	1	0	0	0	0
1152	excluded	A	25-34	0	0	0	0		leer	n.a.	leer	n.a.	grün	4	RTW ohne Notarzt	1	0	0	0	0
1153	excluded	A	25-34	0	0	0	0		leer	n.a.	leer	n.a.	blau	5	Patient kommt selbst	0	0	0	0	0
1154	excluded	S	45-54	0	1	1	1		leer	n.a.	leer	n.a.	rot	1	RTW mit Notarzt Transportbegleitung	1	1	0.665972	0	1
1155	excluded	S	45-54	1	0	1	0		leer	n.a.	leer	n.a.	gelb	3	RTW mit Notarzt Transportbegleitung	1	0	4.36736	0	1
1156	excluded	A	65-74	0	0	0	0		leer	n.a.	leer	n.a.	grün	4	RTW ohne Notarzt	1	0	0	0	0
1157	excluded	A	35-44	0	0	0	0		leer	n.a.	leer	n.a.	blau	5	Patient kommt selbst	0	0	0	0	0
1158	conventional PCR	A	55-64	0	0	0	0	1	n. nachweisbar	0	n. nachweisbar	0	blau	5	Patient kommt selbst	0	0	0	0	0
1159	conventional PCR	A	55-64	0	0	0	0	1	n. nachweisbar	0	n. nachweisbar	0	blau	5	Patient kommt selbst	0	0	0	0	0
1160	conventional PCR	A	45-54	0	0	0	0	1	n. nachweisbar	0	n. nachweisbar	0	blau	5	Patient kommt selbst	0	0	0	0	0
1161	conventional PCR	A	45-54	0	0	0	0	1	n. nachweisbar	0	n. nachweisbar	0	blau	5	Patient kommt selbst	0	0	0	0	0
1162	excluded	A	45-54	0	0	0	0	1	n. nachweisbar	0	n. nachweisbar	0	blau	5	Patient kommt selbst	0	0	0	0	0
1163	conventional PCR	A	55-64	0	0	0	0	1	n. nachweisbar	0	n. nachweisbar	0	blau	5	Patient kommt selbst	0	0	0	0	0
1164	conventional PCR	A	25-34	0	0	0	0	1	n. nachweisbar	0	n. nachweisbar	0	blau	5	Patient kommt selbst	0	0	0	0	0
1165	conventional PCR	A	25-34	0	0	0	0	1	n. nachweisbar	0	n. nachweisbar	0	blau	5	Patient kommt selbst	0	0	0	0	0
1166	conventional PCR	A	55-64	0	0	0	0	1	n. nachweisbar	0	n. nachweisbar	0	blau	5	Patient kommt selbst	0	0	0	0	0
1167	excluded	A	75-84	0	0	0	0		leer	n.a.	leer	n.a.	grün	4	Patient kommt selbst	0	0	0	0	0
1168	conventional PCR	A	35-44	0	0	0	0	1	n. nachweisbar	0	n. nachweisbar	0	blau	5	Patient kommt selbst	0	0	0	0	0
1169	conventional PCR	A	35-44	0	0	0	0	1	n. nachweisbar	0	n. nachweisbar	0	blau	5	Patient kommt selbst	0	0	0	0	0
1170	conventional PCR	A	55-64	0	0	0	0	1	n. nachweisbar	0	n. nachweisbar	0	blau	5	Patient kommt selbst	0	0	0	0	0
1171	conventional PCR	A	55-64	0	0	0	0	1	n. nachweisbar	0	n. nachweisbar	0	blau	5	Patient kommt selbst	0	0	0	0	0
1172	excluded	S	65-74	1	0	1	0		leer	n.a.	leer	n.a.	gelb	3	Patient kommt selbst	0	0	3.44097	0	0
1173	conventional PCR	A	25-34	0	0	0	0	1	n. nachweisbar	0	n. nachweisbar	0	blau	5	Patient kommt selbst	0	0	0	0	0
1174	conventional PCR	A	45-54	0	0	0	0	1	n. nachweisbar	0	n. nachweisbar	0	blau	5	Patient kommt selbst	0	0	0	0	0
1175	conventional PCR	A	25-34	0	0	0	0	1	positiv	1	positiv	1	blau	5	Patient kommt selbst	0	0	0	0	0
1176	conventional PCR	A	35-44	0	0	0	0	1	n. nachweisbar	0	n. nachweisbar	0	blau	5	Patient kommt selbst	0	0	0	0	0
1177	conventional PCR	A	35-44	0	0	0	0	1	n. nachweisbar	0	n. nachweisbar	0	blau	5	Patient kommt selbst	0	0	0	0	0
1178	conventional PCR	A	45-54	0	0	0	0	1	n. nachweisbar	0	n. nachweisbar	0	blau	5	Patient kommt selbst	0	0	0	0	0
1179	conventional PCR	A	55-64	0	0	0	0	1	n. nachweisbar	0	n. nachweisbar	0	blau	5	Patient kommt selbst	0	0	0	0	0
1180	excluded	S	35-44	1	0	1	0		leer	n.a.	leer	n.a.	gelb	3	Patient kommt selbst	0	0	2.07847	0	1
1181	conventional PCR	A	55-64	0	0	0	0	1	n. nachweisbar	0	n. nachweisbar	0	blau	5	Patient kommt selbst	0	0	0	0	0
1182	conventional PCR	A	45-54	0	0	0	0	1	n. nachweisbar	0	n. nachweisbar	0	blau	5	Patient kommt selbst	0	0	0	0	0
1183	excluded	A	65-74	0	0	0	0		leer	n.a.	leer	n.a.	grün	4	Facharzt	2	0	0	0	1
1184	excluded	S	45-54	0	1	0	0		leer	n.a.	leer	n.a.	gelb	3	Patient kommt selbst	0	0	7.175	0	0
1185	conventional PCR	A	35-44	0	0	0	0	1	n. nachweisbar	0	n. nachweisbar	0	blau	5	Patient kommt selbst	0	0	0	0	0
1186	conventional PCR	A	35-44	0	0	0	0	1	n. nachweisbar	0	n. nachweisbar	0	blau	5	Patient kommt selbst	0	0	0	0	0
1187	excluded	A	35-44	0	0	0	0		leer	n.a.	leer	n.a.	grün	4	Patient kommt selbst	0	0	0	0	0
1188	conventional PCR	A	25-34	0	0	0	0	1	n. nachweisbar	0	n. nachweisbar	0	blau	5	Patient kommt selbst	0	0	0	0	0
1189	conventional PCR	A	25-34	0	0	0	0	1	n. nachweisbar	0	n. nachweisbar	0	blau	5	Patient kommt selbst	0	0	0	0	0
1190	conventional PCR	A	25-34	0	0	0	0	1	n. nachweisbar	0	n. nachweisbar	0	blau	5	Patient kommt selbst	0	0	0	0	0
1191	conventional PCR	A	25-34	0	0	0	0	1	n. nachweisbar	0	n. nachweisbar	0	blau	5	Patient kommt selbst	0	0	0	0	0
1192	excluded	A	55-64	0	0	0	0		leer	n.a.	leer	n.a.	grün	4	Patient kommt selbst	0	0	0	0	0
1193	conventional PCR	A	25-34	0	0	0	0	1	n. nachweisbar	0	n. nachweisbar	0	blau	5	Patient kommt selbst	0	0	0	0	0
1194	excluded	S	85+	0	1	0	0		leer	n.a.	leer	n.a.	rot	1	RTW mit Notarzt Transportbegleitung	1	0	6.97361	0	1
1195	conventional PCR	A	25-34	0	0	0	0	1	n. nachweisbar	0	n. nachweisbar	0	blau	5	Patient kommt selbst	0	0	0	0	0
1196	conventional PCR	A	45-54	0	0	0	0	1	n. nachweisbar	0	n. nachweisbar	0	blau	5		#N/A	0	0	0	0
1197	excluded	S	65-74	0	1	0	0		leer	n.a.	n. nachweisbar	0	grün	4	Patient kommt selbst	0	0	1.33681	0	0
1198	conventional PCR	A	25-34	0	0	0	0	1	positiv	1	positiv	1	blau	5	Patient kommt selbst	0	0	0	0	0
1199	conventional PCR	A	45-54	0	0	0	0	1	n. nachweisbar	0	n. nachweisbar	0	blau	5	Patient kommt selbst	0	0	0	0	0
1200	excluded	A	45-54	0	0	0	0		leer	n.a.	leer	n.a.	blau	5	Patient kommt selbst	0	0	0	0	0
1201	excluded	A	55-64	0	0	0	0		leer	n.a.	leer	n.a.	grün	4	Patient kommt selbst	0	0	0	0	0
1202	excluded	A	55-64	0	0	0	0		leer	n.a.	leer	n.a.	blau	5	Patient kommt selbst	0	0	0	0	0
1203	excluded	A	55-64	0	0	0	0		leer	n.a.	n. nachweisbar	0	blau	5	Patient kommt selbst	0	0	0	0	0
1204	excluded	A	35-44	0	0	0	0		leer	n.a.	leer	n.a.	orange	2	Patient kommt selbst	0	0	0	0	0
1205	excluded	A	18-24	0	0	0	0		leer	n.a.	n. nachweisbar	0	blau	5	Patient kommt selbst	0	0	0	0	0
1206	excluded	A	18-24	0	0	0	0		leer	n.a.	n. nachweisbar	0	blau	5	Patient kommt selbst	0	0	0	0	0
1207	excluded	A	18-24	0	0	0	0		leer	n.a.	n. nachweisbar	0	blau	5	Patient kommt selbst	0	0	0	0	0
1208	excluded	A	65-74	0	0	0	0		leer	n.a.	leer	n.a.	blau	5	Patient kommt selbst	0	0	0	0	0
1209	excluded	A	55-64	0	0	0	0		leer	n.a.	n. nachweisbar	0	blau	5	Patient kommt selbst	0	0	0	0	0
1210	excluded	A	35-44	0	0	0	0		leer	n.a.	n. nachweisbar	0	blau	5	Patient kommt selbst	0	0	0	0	0
1211	excluded	S	75-84	0	0	0	0		leer	n.a.	n. nachweisbar	0	grün	4	Interne Klinik	2	0	7.92917	0	0
1212	excluded	S	55-64	0	1	0	0		leer	n.a.	leer	n.a.	gelb	3	Externe Klinik	2	0	6.81181	0	0
1213	excluded	S	65-74	0	1	0	0		leer	n.a.	n. nachweisbar	0	orange	2	RTW ohne Notarzt	1	0	7.90139	0	0
1214	excluded	A	35-44	0	0	0	0		leer	n.a.	n. nachweisbar	0	blau	5	Patient kommt selbst	0	0	0	0	0
1215	excluded	A	25-34	0	0	0	0		leer	n.a.	n. nachweisbar	0	blau	5	Patient kommt selbst	0	0	0	0	0
1216	excluded	A	75-84	0	0	0	0		leer	n.a.	leer	n.a.	gelb	3	Patient kommt selbst	0	0	0	0	0
1217	excluded	A	35-44	0	0	0	0		leer	n.a.	leer	n.a.	gelb	3	RTW ohne Notarzt	1	0	0	0	0
1218	excluded	S	25-34	0	0	0	0		leer	n.a.	leer	n.a.	grün	4	Patient kommt selbst	0	0	7.14861	0	0
1219	excluded	S	65-74	1	1	0	0		leer	n.a.	leer	n.a.	rot	1	RTW mit Notarzt Transportbegleitung	1	0	21.9736	1	1
1220	excluded	A	35-44	0	0	0	0		leer	n.a.	leer	n.a.	grün	4		#N/A	0	0	0	0
1221	excluded	A	55-64	0	0	0	0		leer	n.a.	leer	n.a.	grün	4	Patient kommt selbst	0	0	0	0	0
1222	excluded	S	45-54	0	0	0	0		leer	n.a.	leer	n.a.	grün	4	Patient kommt selbst	0	0	0.646528	0	1
1223	excluded	S	65-74	0	0	0	0		leer	n.a.	leer	n.a.	orange	2	Patient kommt selbst	0	1	12.7549	0	1
1224	excluded	A	55-64	0	0	0	0		leer	n.a.	n. nachweisbar	0	blau	5	Patient kommt selbst	0	0	0	0	0
1225	excluded	A	45-54	0	0	0	0		leer	n.a.	leer	n.a.	grün	4	RTW mit Notarzt Transportbegleitung	1	0	0	0	0
1226	excluded	A	35-44	0	0	0	0		leer	n.a.	n. nachweisbar	0	blau	5	Patient kommt selbst	0	0	0	0	0
1227	excluded	A	18-24	0	0	0	0		leer	n.a.	leer	n.a.	blau	5	Patient kommt selbst	0	0	0	0	0
1228	excluded	S	35-44	0	0	0	0		leer	n.a.	leer	n.a.	grün	4	Patient kommt selbst	0	0	14.5861	0	0
1229	excluded	S	75-84	0	0	0	0		leer	n.a.	leer	n.a.	orange	2	RTW ohne Notarzt	1	0	0.622917	0	0
1230	excluded	A	25-34	0	0	0	0		leer	n.a.	leer	n.a.	grün	4	RTW ohne Notarzt	1	0	0	0	0
1231	excluded	A	18-24	0	0	0	0		leer	n.a.	leer	n.a.	blau	5	Patient kommt selbst	0	0	0	0	0
1232	excluded	S	45-54	1	0	0	0		leer	n.a.	leer	n.a.	grün	4	Patient kommt selbst	0	0	0.478472	0	1
1233	excluded	A	35-44	0	0	0	0		leer	n.a.	leer	n.a.	blau	5	Patient kommt selbst	0	0	0	0	0
1234	excluded	A	18-24	0	0	0	0		leer	n.a.	leer	n.a.	blau	5	Patient kommt selbst	0	0	0	0	0
1235	excluded	S	85+	0	0	0	0		leer	n.a.	leer	n.a.	rot	1	RTW ohne Notarzt	1	0	4.27639	0	1
1236	excluded	A	18-24	0	0	0	0		leer	n.a.	leer	n.a.	blau	5	Patient kommt selbst	0	0	0	0	0
1237	conventional PCR	A	45-54	0	0	0	0	1	n. nachweisbar	0	n. nachweisbar	0	blau	5	Patient kommt selbst	0	0	0	0	0
1238	conventional PCR	A	55-64	0	0	0	0	1	n. nachweisbar	0	n. nachweisbar	0	blau	5	Patient kommt selbst	0	0	0	0	0
1239	conventional PCR	A	25-34	0	0	0	0	1	n. nachweisbar	0	n. nachweisbar	0	blau	5	Patient kommt selbst	0	0	0	0	0
1240	conventional PCR	A	55-64	0	0	0	0	1	n. nachweisbar	0	n. nachweisbar	0	blau	5	Patient kommt selbst	0	0	0	0	0
1241	conventional PCR	A	45-54	0	0	0	0	1	positiv	1	positiv	1	blau	5	Patient kommt selbst	0	0	0	0	0
1242	excluded	S	25-34	1	0	0	1		leer	n.a.	leer	n.a.	gelb	3	RTW ohne Notarzt	1	0	7.22222	0	0
1243	conventional PCR	A	45-54	0	0	0	0	1	n. nachweisbar	0	n. nachweisbar	0	blau	5	Patient kommt selbst	0	0	0	0	0
1244	excluded	A	35-44	0	0	0	0		leer	n.a.	leer	n.a.	grün	4	RTW ohne Notarzt	1	0	0	0	0
1245	conventional PCR	A	35-44	0	0	0	0	1	n. nachweisbar	0	n. nachweisbar	0	blau	5	Patient kommt selbst	0	0	0	0	0
1246	conventional PCR	A	45-54	0	0	0	0	1	n. nachweisbar	0	n. nachweisbar	0	blau	5	Patient kommt selbst	0	0	0	0	0
1247	excluded	A	75-84	0	0	0	0		leer	n.a.	leer	n.a.	grün	4	RTW ohne Notarzt	1	0	0	0	0
1248	excluded	S	75-84	0	1	0	0		leer	n.a.	leer	n.a.	grün	4	Interne Klinik	2	0	0.429167	0	1
1249	conventional PCR	A	35-44	0	0	0	0	1	n. nachweisbar	0	leer	n.a.	blau	5	Patient kommt selbst	0	0	0	0	0
1250	conventional PCR	A	45-54	0	0	0	0	1	n. nachweisbar	0	n. nachweisbar	0	blau	5	Patient kommt selbst	0	0	0	0	0
1251	conventional PCR	A	25-34	0	0	0	0	1	n. nachweisbar	0	n. nachweisbar	0	blau	5	Patient kommt selbst	0	0	0	0	0
1252	conventional PCR	A	35-44	0	0	0	0	1	n. nachweisbar	0	n. nachweisbar	0	blau	5	Patient kommt selbst	0	0	0	0	0
1253	conventional PCR	A	35-44	0	0	0	0	1	n. nachweisbar	0	n. nachweisbar	0	blau	5	Patient kommt selbst	0	0	0	0	0
1254	excluded	A	75-84	0	0	0	0		leer	n.a.	leer	n.a.	grün	4	Patient kommt selbst	0	0	0	0	0
1255	conventional PCR	A	55-64	0	0	0	0	1	n. nachweisbar	0	n. nachweisbar	0	blau	5	Patient kommt selbst	0	0	0	0	0
1256	conventional PCR	A	35-44	0	0	0	0	1	n. nachweisbar	0	n. nachweisbar	0	blau	5	Patient kommt selbst	0	0	0	0	0
1257	conventional PCR	A	55-64	0	0	0	0	1	n. nachweisbar	0	n. nachweisbar	0	blau	5	Patient kommt selbst	0	0	0	0	0
1258	conventional PCR	A	18-24	0	0	0	0	1	positiv	1	entfällt	n.a.	blau	5	Patient kommt selbst	0	0	0	0	0
1259	excluded	S	75-84	1	1	0	1		leer	n.a.	leer	n.a.	rot	1	Interne Klinik	2	0	13.0563	1	0
1260	excluded	A	75-84	0	0	0	0		leer	n.a.	leer	n.a.	gelb	3	Patient kommt selbst	0	0	0	0	1
1261	conventional PCR	A	25-34	0	0	0	0	1	n. nachweisbar	0	n. nachweisbar	0	grün	4	Patient kommt selbst	0	0	0	0	0
1262	conventional PCR	A	55-64	0	0	0	0	1	n. nachweisbar	0	n. nachweisbar	0	blau	5	Patient kommt selbst	0	0	0	0	0
1263	excluded	S	75-84	0	0	1	0		leer	n.a.	leer	n.a.	gelb	3	Patient kommt selbst	0	0	3.09236	0	0
1264	excluded	A	65-74	0	0	0	0		leer	n.a.	leer	n.a.	grün	4	RTW ohne Notarzt	1	0	0	0	1
1265	conventional PCR	A	25-34	0	0	0	0	1	n. nachweisbar	0	n. nachweisbar	0	grün	4	Patient kommt selbst	0	0	0	0	0
1266	conventional PCR	A	65-74	0	0	0	0	1	n. nachweisbar	0	n. nachweisbar	0	blau	5	Patient kommt selbst	0	0	0	0	0
1267	excluded	A	75-84	0	0	0	0		leer	n.a.	leer	n.a.	gelb	3	Patient kommt selbst	0	0	0	0	0
1268	excluded	A	35-44	0	0	0	0		leer	n.a.	leer	n.a.	gelb	3	Patient kommt selbst	0	0	0	0	0
1269	conventional PCR	A	55-64	0	0	0	0	1	n. nachweisbar	0	n. nachweisbar	0	grün	4	Patient kommt selbst	0	0	0	0	0
1270	excluded	S	55-64	0	0	0	0	1	n. nachweisbar	0	n. nachweisbar	0	gelb	3	RTW ohne Notarzt	1	0	0.304861	0	0
1271	excluded	A	85+	0	0	0	0		leer	n.a.	leer	n.a.	gelb	3	Patient kommt selbst	0	0	0	0	0
1272	excluded	S	65-74	0	0	0	0		leer	n.a.	leer	n.a.	orange	2	RTW mit Notarzt Transportbegleitung	1	0	5.93472	0	1
1273	excluded	S	55-64	1	0	0	0		leer	n.a.	leer	n.a.	grün	4	KTW (Krankentransportwagen)	1	0	10.3694	0	1
1274	conventional PCR	A	55-64	0	0	0	0	1	n. nachweisbar	0	n. nachweisbar	0	blau	5	Patient kommt selbst	0	0	0	0	0
1275	excluded	A	25-34	0	0	0	0		leer	n.a.	leer	n.a.	grün	4	Patient kommt selbst	0	0	0	0	0
1276	conventional PCR	A	18-24	0	0	0	0	1	n. nachweisbar	0	n. nachweisbar	0	blau	5	Patient kommt selbst	0	0	0	0	0
1277	excluded	S	55-64	0	0	0	0		leer	n.a.	leer	n.a.	grün	4	Externe Klinik	2	0	2.82222	0	0
1278	excluded	S	75-84	0	0	0	0		leer	n.a.	leer	n.a.	gelb	3	RTW ohne Notarzt	1	0	7.17986	0	1
1279	excluded	A	85+	0	0	0	0		leer	n.a.	leer	n.a.	grün	4	Patient kommt selbst	0	0	0	0	0
1280	conventional PCR	A	55-64	0	0	0	0	1	n. nachweisbar	0	n. nachweisbar	0	grün	4	Patient kommt selbst	0	0	0	0	0
1281	conventional PCR	A	45-54	0	0	0	0	1	n. nachweisbar	0	n. nachweisbar	0	blau	5	Patient kommt selbst	0	0	0	0	0
1282	excluded	A	35-44	0	0	0	0		leer	n.a.	leer	n.a.	gelb	3	Interne Klinik	2	0	0	0	0
1283	excluded	A	65-74	0	0	0	0		leer	n.a.	leer	n.a.	gelb	3	Patient kommt selbst	0	0	0	0	0
1284	excluded	S	65-74	0	0	0	0		leer	n.a.	leer	n.a.	gelb	3	Patient kommt selbst	0	0	15.9535	0	0
1285	excluded	A	25-34	0	0	0	0		leer	n.a.	n. nachweisbar	0	blau	5	Patient kommt selbst	0	0	0	0	0
1286	excluded	S	85+	1	0	0	0		leer	n.a.	leer	n.a.	blau	5	KTW (Krankentransportwagen)	1	0	12.8854	0	0
1287	excluded	S	18-24	0	0	0	0		leer	n.a.	leer	n.a.	gelb	3	Patient kommt selbst	0	0	2.86875	0	0
1288	excluded	S	75-84	0	0	0	0		leer	n.a.	n. nachweisbar	0	grün	4	KTW (Krankentransportwagen)	1	1	3.62569	0	1
1289	excluded	S	65-74	0	0	0	0		leer	n.a.	leer	n.a.	gelb	3	RTW mit ambulanter Notarztversorgung	1	0	0.194444	0	1
1290	excluded	S	65-74	0	1	0	0		leer	n.a.	n. nachweisbar	0	blau	5	Interne Klinik	2	0	90.9465	0	1
1291	excluded	S	18-24	0	0	0	0		leer	n.a.	leer	n.a.	grün	4	Patient kommt selbst	0	0	0.897917	0	0
1292	excluded	A	65-74	0	0	0	0		leer	n.a.	leer	n.a.	grün	4	RTW ohne Notarzt	1	0	0	0	0
1293	excluded	S	55-64	0	1	0	0		leer	n.a.	leer	n.a.	grün	4	RTW mit Notarzt Transportbegleitung	1	0	1.95833	0	0
1294	excluded	A	25-34	0	0	0	0		leer	n.a.	leer	n.a.	grün	4	Patient kommt selbst	0	0	0	0	0
1295	excluded	S	85+	1	0	0	0		leer	n.a.	n. nachweisbar	0	orange	2	RTW ohne Notarzt	1	0	13.9382	0	1
1296	excluded	A	45-54	0	0	0	0		leer	n.a.	leer	n.a.	grün	4	Patient kommt selbst	0	0	0	0	0
1297	excluded	S	65-74	1	0	0	0		leer	n.a.	leer	n.a.	grün	4	RTW ohne Notarzt	1	0	41.7333	1	1
1298	excluded	S	75-84	0	0	0	0		leer	n.a.	n. nachweisbar	0	gelb	3	RTW mit Notarzt Transportbegleitung	1	0	7.47639	0	1
1299	excluded	S	55-64	0	0	0	0		leer	n.a.	n. nachweisbar	0	rot	1	RTW mit Notarzt Transportbegleitung	1	0	0.595139	0	1
1300	excluded	A	65-74	0	0	0	0		leer	n.a.	leer	n.a.	gelb	3	RTW ohne Notarzt	1	0	0	0	0
1301	excluded	A	25-34	0	0	0	1		leer	n.a.	leer	n.a.	grün	4	RTW ohne Notarzt	1	0	0	0	0
1302	excluded	A	35-44	0	0	0	0		leer	n.a.	n. nachweisbar	0	blau	5	Patient kommt selbst	0	0	0	0	0
1303	excluded	A	45-54	0	0	0	0		leer	n.a.	n. nachweisbar	0	blau	5	Patient kommt selbst	0	0	0	0	0
1304	excluded	A	45-54	0	0	0	0		leer	n.a.	n. nachweisbar	0	blau	5	Patient kommt selbst	0	0	0	0	0
1305	excluded	A	35-44	0	0	0	0		leer	n.a.	n. nachweisbar	0	blau	5		#N/A	0	0	0	0
1306	excluded	S	55-64	0	1	0	0		leer	n.a.	leer	n.a.	grün	4	Interne Klinik	2	0	12.2854	0	0
1307	excluded	S	55-64	0	0	0	1		leer	n.a.	leer	n.a.	gelb	3	Patient kommt selbst	0	0	0.395139	0	0
1308	excluded	A	25-34	0	0	0	0		leer	n.a.	n. nachweisbar	0	blau	5		#N/A	0	0	0	0
1309	excluded	A	45-54	0	0	0	0		leer	n.a.	n. nachweisbar	0	blau	5	Patient kommt selbst	0	0	0	0	0
1310	excluded	A	25-34	0	0	0	0		leer	n.a.	n. nachweisbar	0	blau	5	Patient kommt selbst	0	0	0	0	0
1311	excluded	A	45-54	0	0	0	0		leer	n.a.	n. nachweisbar	0	blau	5	Patient kommt selbst	0	0	0	0	0
1312	excluded	A	45-54	0	0	0	0		leer	n.a.	n. nachweisbar	0	blau	5	Patient kommt selbst	0	0	0	0	0
1313	excluded	A	45-54	0	0	0	0		leer	n.a.	positiv	1	blau	5	Patient kommt selbst	0	0	0	0	0
1314	excluded	A	18-24	0	0	0	0		leer	n.a.	n. nachweisbar	0	blau	5	Patient kommt selbst	0	0	0	0	0
1315	excluded	A	55-64	0	0	0	0		leer	n.a.	leer	n.a.	gelb	3	Patient kommt selbst	0	0	0	0	0
1316	excluded	S	35-44	1	0	0	0		leer	n.a.	leer	n.a.	grün	4	Patient kommt selbst	0	0	5.28542	0	0
1317	excluded	S	65-74	0	0	1	0		leer	n.a.	leer	n.a.	gelb	3	Patient kommt selbst	0	0	3.00069	0	0
1318	excluded	A	35-44	0	0	0	0		leer	n.a.	leer	n.a.	grün	4	Hausarzt	2	0	0	0	0
1319	excluded	A	25-34	0	0	0	0		leer	n.a.	n. nachweisbar	0	blau	5	Patient kommt selbst	0	0	0	0	0
1320	excluded	A	25-34	0	0	0	0		leer	n.a.	n. nachweisbar	0	blau	5		#N/A	0	0	0	0
1321	excluded	S	55-64	0	0	0	0		leer	n.a.	leer	n.a.	grün	4	Patient kommt selbst	0	0	1.97083	0	0
1322	excluded	A	35-44	0	0	0	0		leer	n.a.	n. nachweisbar	0	gelb	3	Patient kommt selbst	0	0	0	0	1
1323	conventional PCR	A	35-44	0	0	0	0	1	n. nachweisbar	0	n. nachweisbar	0	blau	5	Patient kommt selbst	0	0	0	0	0
1324	excluded	A	35-44	0	0	0	0		leer	n.a.	leer	n.a.	grün	4	Interne Klinik	2	0	0	0	0
1325	excluded	A	35-44	0	0	0	0		leer	n.a.	leer	n.a.	blau	5	Patient kommt selbst	0	0	0	0	0
1326	excluded	S	65-74	0	0	0	0		leer	n.a.	n. nachweisbar	0	blau	5	Patient kommt selbst	0	0	1.13819	0	0
1327	excluded	A	45-54	0	0	0	0		leer	n.a.	leer	n.a.	grün	4	Patient kommt selbst	0	0	0	0	0
1328	excluded	S	25-34	0	1	0	0		leer	n.a.	leer	n.a.	grün	4	RTW ohne Notarzt	1	0	2.07639	0	0
1329	excluded	A	45-54	0	0	0	0		leer	n.a.	leer	n.a.	gelb	3	Patient kommt selbst	0	0	0	0	0
1330	excluded	S	75-84	1	0	0	0		leer	n.a.	leer	n.a.	gelb	3	RTW mit Notarzt Transportbegleitung	1	0	3.84097	0	0
1331	excluded	S	55-64	1	1	0	0		leer	n.a.	leer	n.a.	rot	1	RTW mit Notarzt Transportbegleitung	1	0	33.8146	1	0
1332	excluded	S	25-34	0	0	0	0		leer	n.a.	leer	n.a.	grün	4	Interne Klinik	2	0	0.895139	0	0
1333	excluded	A	25-34	0	0	0	0		leer	n.a.	n. nachweisbar	0	blau	5	Patient kommt selbst	0	0	0	0	0
1334	excluded	S	85+	0	0	0	0		leer	n.a.	n. nachweisbar	0	grün	4	RTW ohne Notarzt	1	0	9.85625	0	0
1335	excluded	S	75-84	0	1	0	0		leer	n.a.	n. nachweisbar	0	rot	1	RTW mit Notarzt Transportbegleitung	1	0	12.8056	0	0
1336	excluded	S	75-84	0	0	0	0		leer	n.a.	n. nachweisbar	0	grün	4	RTW ohne Notarzt	1	0	0.644444	0	0
1337	excluded	S	75-84	1	1	0	0		leer	n.a.	leer	n.a.	rot	1	RTW ohne Notarzt	1	0	6.72847	0	0
1338	excluded	A	25-34	0	0	0	0		leer	n.a.	leer	n.a.	gelb	3	Patient kommt selbst	0	0	0	0	1
1339	excluded	A	25-34	0	0	0	0		leer	n.a.	leer	n.a.	blau	5	Patient kommt selbst	0	0	0	0	0
1340	excluded	S	45-54	0	1	0	0		leer	n.a.	positiv	1	gelb	3	Patient kommt selbst	0	0	14.9368	0	0
1341	excluded	A	25-34	0	0	0	0		leer	n.a.	n. nachweisbar	0	gelb	3	Patient kommt selbst	0	0	0	0	0
1342	excluded	A	35-44	0	0	0	0		leer	n.a.	leer	n.a.	grün	4	Patient kommt selbst	0	0	0	0	0
1343	excluded	A	25-34	0	0	0	0		leer	n.a.	leer	n.a.	grün	4	RTW ohne Notarzt	1	0	0	0	0
1344	excluded	S	75-84	0	0	0	0		leer	n.a.	leer	n.a.	grün	4	Externe Klinik	2	0	8.52569	0	0
1345	excluded	A	65-74	0	0	0	0		leer	n.a.	leer	n.a.	grün	4	Patient kommt selbst	0	0	0	0	0
1346	excluded	A	55-64	0	0	0	0		leer	n.a.	leer	n.a.	grün	4	Patient kommt selbst	0	0	0	0	0
1347	excluded	A	55-64	0	0	0	0		leer	n.a.	n. nachweisbar	0	blau	5	Patient kommt selbst	0	0	0	0	0
1348	excluded	A	55-64	0	1	0	0		leer	n.a.	leer	n.a.	grün	4	KTW (Krankentransportwagen)	1	0	0	0	0
1349	excluded	A	25-34	0	0	0	0		leer	n.a.	leer	n.a.	blau	5	Patient kommt selbst	0	0	0	0	0
1350	excluded	S	85+	0	1	0	0		leer	n.a.	leer	n.a.	orange	2	RTW mit Notarzt Transportbegleitung	1	0	7.44028	0	1
1351	excluded	A	25-34	0	0	0	0		leer	n.a.	n. nachweisbar	0	blau	5	Patient kommt selbst	0	0	0	0	0
1352	conventional PCR	S	65-74	0	0	0	0	1	n. nachweisbar	0	n. nachweisbar	0	grün	4	RTW ohne Notarzt	1	0	28.1306	0	0
1353	conventional PCR	S	65-74	1	0	0	0	1	n. nachweisbar	0	n. nachweisbar	0	gelb	3	RTW ohne Notarzt	1	0	1.13264	0	1
1354	excluded	S	35-44	0	0	0	0		leer	n.a.	leer	n.a.	grün	4	Patient kommt selbst	0	0	6.09722	0	0
1355	conventional PCR	A	25-34	0	0	0	0	1	n. nachweisbar	0	n. nachweisbar	0	blau	5	Patient kommt selbst	0	0	0	0	0
1356	excluded	A	25-34	0	1	0	0		leer	n.a.	leer	n.a.	grün	4	RTW ohne Notarzt	1	0	0	0	0
1357	excluded	A	45-54	0	0	0	0	1	n. nachweisbar	0	n. nachweisbar	0	gelb	3	Patient kommt selbst	0	0	0	0	0
1358	conventional PCR	A	25-34	0	0	0	0	1	n. nachweisbar	0	n. nachweisbar	0	blau	5	Patient kommt selbst	0	0	0	0	0
1359	excluded	A	65-74	0	0	0	0		leer	n.a.	leer	n.a.	gelb	3	Patient kommt selbst	0	0	0	0	0
1360	conventional PCR	S	75-84	0	1	0	0	1	n. nachweisbar	0	n. nachweisbar	0	orange	2	RTW ohne Notarzt	1	0	1.26042	0	0
1361	excluded	S	85+	1	0	0	0		leer	n.a.	leer	n.a.	grün	4	RTW ohne Notarzt	1	0	13.2451	0	0
1362	conventional PCR	A	35-44	0	0	0	0	1	n. nachweisbar	0	n. nachweisbar	0	blau	5	Patient kommt selbst	0	0	0	0	0
1363	excluded	A	55-64	0	0	0	0		leer	n.a.	leer	n.a.	gelb	3	RTW mit Notarzt Transportbegleitung	1	0	0	0	0
1364	conventional PCR	A	45-54	0	0	0	0	1	n. nachweisbar	0	n. nachweisbar	0	blau	5	Patient kommt selbst	0	0	0	0	0
1365	conventional PCR	A	45-54	0	0	0	0	1	n. nachweisbar	0	n. nachweisbar	0	blau	5	Patient kommt selbst	0	0	0	0	0
1366	conventional PCR	A	25-34	0	0	0	0	1	n. nachweisbar	0	n. nachweisbar	0	blau	5	Patient kommt selbst	0	0	0	0	0
1367	conventional PCR	A	25-34	0	0	0	0	1	n. nachweisbar	0	n. nachweisbar	0	blau	5	Patient kommt selbst	0	0	0	0	0
1368	conventional PCR	A	45-54	0	0	0	0	1	n. nachweisbar	0	n. nachweisbar	0	blau	5	Patient kommt selbst	0	0	0	0	0
1369	excluded	S	45-54	0	1	0	0		leer	n.a.	leer	n.a.	grün	4	Externe Klinik	2	0	5.33403	0	0
1370	conventional PCR	A	18-24	0	0	0	0	1	n. nachweisbar	0	n. nachweisbar	0	blau	5	Patient kommt selbst	0	0	0	0	0
1371	conventional PCR	A	25-34	0	0	0	0	1	n. nachweisbar	0	n. nachweisbar	0	blau	5	Patient kommt selbst	0	0	0	0	0
1372	conventional PCR	A	25-34	0	0	0	0	1	n. nachweisbar	0	n. nachweisbar	0	blau	5	Patient kommt selbst	0	0	0	0	0
1373	conventional PCR	A	55-64	0	0	0	0	1	n. nachweisbar	0	n. nachweisbar	0	blau	5	Patient kommt selbst	0	0	0	0	0
1374	conventional PCR	A	35-44	0	0	0	0	1	n. nachweisbar	0	n. nachweisbar	0	blau	5	Patient kommt selbst	0	0	0	0	0
1375	excluded	A	55-64	0	0	0	0		leer	n.a.	leer	n.a.	grün	4	RTW ohne Notarzt	1	0	0	0	0
1376	conventional PCR	A	35-44	0	0	0	0	1	n. nachweisbar	0	n. nachweisbar	0	blau	5	Patient kommt selbst	0	0	0	0	0
1377	conventional PCR	A	55-64	0	0	0	0	1	n. nachweisbar	0	n. nachweisbar	0	blau	5	Interne Klinik	2	0	0	0	0
1378	conventional PCR	A	35-44	0	0	0	0	1	n. nachweisbar	0	n. nachweisbar	0	blau	5	Patient kommt selbst	0	0	0	0	0
1379	conventional PCR	A	45-54	0	0	0	0	1	n. nachweisbar	0	n. nachweisbar	0	blau	5	Patient kommt selbst	0	0	0	0	0
1380	conventional PCR	A	35-44	0	0	0	0	1	n. nachweisbar	0	n. nachweisbar	0	blau	5	Patient kommt selbst	0	0	0	0	0
1381	conventional PCR	A	25-34	0	0	0	0	1	n. nachweisbar	0	n. nachweisbar	0	blau	5	Patient kommt selbst	0	0	0	0	0
1382	conventional PCR	A	35-44	0	0	0	0	1	n. nachweisbar	0	n. nachweisbar	0	blau	5	Patient kommt selbst	0	0	0	0	1
1383	conventional PCR	A	35-44	0	0	0	0	1	n. nachweisbar	0	n. nachweisbar	0	blau	5	Patient kommt selbst	0	0	0	0	0
1384	conventional PCR	A	45-54	0	0	0	0	1	n. nachweisbar	0	leer	n.a.	blau	5	Patient kommt selbst	0	0	0	0	0
1385	conventional PCR	A	35-44	0	0	0	0	1	n. nachweisbar	0	n. nachweisbar	0	blau	5	Patient kommt selbst	0	0	0	0	0
1386	excluded	A	35-44	0	0	0	0		leer	n.a.	leer	n.a.	orange	2	RTW ohne Notarzt	1	0	0	0	0
1387	conventional PCR	A	25-34	0	0	0	0	1	n. nachweisbar	0	n. nachweisbar	0	blau	5	Rettungshubschrauber	1	0	0	0	0
1388	excluded	A	55-64	0	0	0	0	1	n. nachweisbar	0	n. nachweisbar	0	blau	5	Patient kommt selbst	0	0	0	0	0
1389	excluded	A	25-34	0	0	0	0		leer	n.a.	leer	n.a.	grün	4	Patient kommt selbst	0	0	0	0	0
1390	excluded	A	45-54	0	0	0	0		leer	n.a.	leer	n.a.	grün	4	Interne Klinik	2	0	0	0	0
1391	excluded	S	25-34	0	0	0	0	1	n. nachweisbar	0	n. nachweisbar	0	grün	4	Patient kommt selbst	0	0	1.07431	0	0
1392	excluded	A	25-34	0	0	0	0		leer	n.a.	leer	n.a.	gelb	3	Patient kommt selbst	0	0	0	0	0
1393	excluded	A	35-44	0	0	0	0	1	n. nachweisbar	0	n. nachweisbar	0	blau	5	Patient kommt selbst	0	0	0	0	0
1394	excluded	A	65-74	0	0	0	0		leer	n.a.	leer	n.a.	grün	4	RTW ohne Notarzt	1	0	0	0	1
1395	excluded	S	75-84	0	0	0	0		leer	n.a.	leer	n.a.	grün	4	Patient kommt selbst	0	0	1.84861	0	0
1396	excluded	A	55-64	0	0	0	0		leer	n.a.	leer	n.a.	gelb	3	RTW ohne Notarzt	1	0	0	0	0
1397	conventional PCR	A	45-54	0	0	0	0	1	positiv	1	positiv	1	blau	5	Patient kommt selbst	0	0	0	0	0
1398	conventional PCR	S	65-74	0	0	0	0	1	n. nachweisbar	0	n. nachweisbar	0	grün	4	Patient kommt selbst	0	0	6.82569	0	0
1399	conventional PCR	A	45-54	0	0	0	0	1	n. nachweisbar	0	n. nachweisbar	0	blau	5	Patient kommt selbst	0	0	0	0	0
1400	conventional PCR	A	35-44	0	0	0	0	1	n. nachweisbar	0	n. nachweisbar	0	blau	5	Patient kommt selbst	0	0	0	0	0
1401	conventional PCR	S	55-64	0	1	0	0	1	n. nachweisbar	0	n. nachweisbar	0	orange	2	RTW mit Notarzt Transportbegleitung	1	1	3.61111	0	0
1402	conventional PCR	A	85+	0	0	0	0	1	n. nachweisbar	0	n. nachweisbar	0	gelb	3		#N/A	0	0	0	0
1403	excluded	A	18-24	0	0	0	0		leer	n.a.	leer	n.a.	blau	5	Patient kommt selbst	0	0	0	0	0
1404	excluded	A	35-44	0	0	0	0		leer	n.a.	leer	n.a.	blau	5	Patient kommt selbst	0	0	0	0	0
1405	excluded	S	25-34	0	1	0	0		leer	n.a.	leer	n.a.	gelb	3	Patient kommt selbst	0	1	49.3743	0	0
1406	excluded	A	45-54	0	0	0	0		leer	n.a.	leer	n.a.	gelb	3	Patient kommt selbst	0	0	0	0	1
1407	excluded	A	55-64	0	1	0	0		leer	n.a.	leer	n.a.	rot	1	RTW mit Notarzt Transportbegleitung	1	0	0	0	0
1408	excluded	S	75-84	0	1	0	0		leer	n.a.	leer	n.a.	gelb	3	RTW mit Notarzt Transportbegleitung	1	0	0.363194	0	0
1409	excluded	A	75-84	0	0	0	0		leer	n.a.	leer	n.a.	grün	4	RTW ohne Notarzt	1	0	0	0	0
1410	excluded	A	18-24	0	0	0	0		leer	n.a.	leer	n.a.	blau	5	Patient kommt selbst	0	0	0	0	0
1411	conventional PCR	A	45-54	0	0	0	0	1	n. nachweisbar	0	n. nachweisbar	0	blau	5	Patient kommt selbst	0	0	0	0	0
1412	excluded	S	35-44	0	0	0	0		leer	n.a.	leer	n.a.	gelb	3	Patient kommt selbst	0	0	7.02847	0	0
1413	excluded	A	35-44	0	0	0	0	1	n. nachweisbar	0	n. nachweisbar	0	grün	4	Patient kommt selbst	0	0	0	0	0
1414	excluded	A	55-64	0	0	0	0		leer	n.a.	leer	n.a.	gelb	3	Facharzt	2	0	0	0	0
1415	excluded	A	45-54	0	0	0	0		leer	n.a.	leer	n.a.	grün	4	Patient kommt selbst	0	0	0	0	0
1416	excluded	A	65-74	0	1	0	0		leer	n.a.	leer	n.a.	gelb	3	RTW ohne Notarzt	1	0	0	0	0
1417	excluded	A	75-84	0	0	0	0		leer	n.a.	leer	n.a.	gelb	3	RTW ohne Notarzt	1	0	0	0	0
1418	excluded	A	75-84	0	0	0	0		leer	n.a.	leer	n.a.	grün	4	Patient kommt selbst	0	0	0	0	0
1419	excluded	A	45-54	0	0	0	0		leer	n.a.	leer	n.a.	gelb	3	RTW mit Notarzt Transportbegleitung	1	0	0	0	0
1420	excluded	A	65-74	0	0	0	0		leer	n.a.	leer	n.a.	rot	1	Interne Klinik	2	0	0	0	1
1421	excluded	A	25-34	0	0	0	0		leer	n.a.	leer	n.a.	gelb	3	Patient kommt selbst	0	0	0	0	0
1422	excluded	A	45-54	0	0	0	0		leer	n.a.	leer	n.a.	grün	4	RTW ohne Notarzt	1	0	0	0	0
1423	conventional PCR	A	35-44	0	0	0	0	1	n. nachweisbar	0	n. nachweisbar	0	blau	5	Patient kommt selbst	0	0	0	0	0
1424	excluded	S	75-84	0	0	0	0		leer	n.a.	leer	n.a.	gelb	3	Patient kommt selbst	0	0	0.188889	0	0
1425	conventional PCR	A	25-34	0	0	0	0	1	n. nachweisbar	0	n. nachweisbar	0	blau	5	Patient kommt selbst	0	0	0	0	0
1426	conventional PCR	S	85+	1	1	0	0	1	n. nachweisbar	0	n. nachweisbar	0	rot	1	RTW mit Notarzt Transportbegleitung	1	1	4.86806	1	0
1427	excluded	A	35-44	0	0	0	0		leer	n.a.	leer	n.a.	blau	5	Patient kommt selbst	0	0	0	0	0
1428	excluded	S	65-74	0	1	0	0	1	n. nachweisbar	0	n. nachweisbar	0	grün	4	KTW (Krankentransportwagen)	1	1	9.18889	0	0
1429	excluded	S	75-84	0	1	0	0		leer	n.a.	leer	n.a.	rot	1	RTW ohne Notarzt	1	0	3.91111	0	0
1430	excluded	S	55-64	0	1	0	0		leer	n.a.	leer	n.a.	rot	1	RTW mit Notarzt Transportbegleitung	1	0	3.78125	0	1
1431	excluded	S	45-54	0	1	0	0		leer	n.a.	leer	n.a.	rot	1	RTW mit Notarzt Transportbegleitung	1	1	0.294444	0	0
1432	excluded	S	55-64	0	0	0	0		leer	n.a.	leer	n.a.	grün	4	Patient kommt selbst	0	0	12.8618	0	0
1433	conventional PCR	S	65-74	0	0	0	0	1	n. nachweisbar	0	leer	n.a.	grün	4	RTW mit Notarzt Transportbegleitung	1	0	0.205556	0	1
1434	excluded	S	18-24	0	0	0	0		leer	n.a.	leer	n.a.	gelb	3	RTW ohne Notarzt	1	0	4.75417	0	0
1435	excluded	S	45-54	0	0	0	0	1	n. nachweisbar	0	n. nachweisbar	0	orange	2	Patient kommt selbst	0	0	0.149306	0	1
1436	excluded	A	35-44	0	0	0	0		leer	n.a.	leer	n.a.	gelb	3	Patient kommt selbst	0	0	0	0	0
1437	excluded	A	65-74	0	0	0	0		leer	n.a.	leer	n.a.	grün	4	Patient kommt selbst	0	0	0	0	0
1438	excluded	S	45-54	0	0	0	0	1	n. nachweisbar	0	n. nachweisbar	0	gelb	3	KTW (Krankentransportwagen)	1	0	3.55278	0	0
1439	excluded	A	18-24	0	0	0	0		leer	n.a.	leer	n.a.	blau	5	Patient kommt selbst	0	0	0	0	0
1440	excluded	S	85+	1	0	1	0		leer	n.a.	leer	n.a.	rot	1	RTW mit Notarzt Transportbegleitung	1	0	13.375	1	1
1441	excluded	A	25-34	0	0	0	0		leer	n.a.	leer	n.a.	grün	4	RTW ohne Notarzt	1	0	0	0	0
1442	conventional PCR	S	55-64	0	1	0	0	1	n. nachweisbar	0	n. nachweisbar	0	gelb	3	RTW ohne Notarzt	1	0	7.11319	0	0
1443	excluded	S	35-44	1	0	0	0		leer	n.a.	leer	n.a.	grün	4	Externe Klinik	2	0	10.2007	0	0
1444	excluded	A	85+	0	1	0	0		leer	n.a.	leer	n.a.	grün	4	RTW ohne Notarzt	1	0	0	0	0
1445	excluded	A	55-64	0	0	0	0		leer	n.a.	leer	n.a.	gelb	3	Reanimationsteam	1	0	0	0	0
1446	conventional PCR	S	75-84	1	1	0	0	1	n. nachweisbar	0	n. nachweisbar	0	gelb	3	RTW ohne Notarzt	1	0	4.13681	0	0
1447	excluded	A	25-34	0	0	0	0		leer	n.a.	leer	n.a.	blau	5	Patient kommt selbst	0	0	0	0	0
1448	conventional PCR	A	65-74	0	0	0	0	1	n. nachweisbar	0	n. nachweisbar	0	gelb	3	RTW ohne Notarzt	1	0	0	0	0
1449	conventional PCR	A	25-34	0	0	0	0	1	n. nachweisbar	0	n. nachweisbar	0	blau	5	Patient kommt selbst	0	0	0	0	0
1450	excluded	S	75-84	0	0	0	0		leer	n.a.	leer	n.a.	orange	2	RTW mit Notarzt Transportbegleitung	1	0	10.1097	0	1
1451	conventional PCR	A	55-64	0	0	0	0	1	n. nachweisbar	0	n. nachweisbar	0	blau	5	Patient kommt selbst	0	0	0	0	0
1452	excluded	S	45-54	0	0	0	0		leer	n.a.	leer	n.a.	grün	4	Patient kommt selbst	0	0	6.00208	0	0
1453	excluded	A	55-64	0	0	0	0		leer	n.a.	leer	n.a.	grün	4	RTW ohne Notarzt	1	0	0	0	0
1454	conventional PCR	A	18-24	0	0	0	0	1	positiv	1	positiv	1	blau	5		#N/A	0	0	0	0
1455	excluded	S	55-64	0	1	0	0		leer	n.a.	leer	n.a.	grün	4	Patient kommt selbst	0	0	2.11944	0	0
1456	conventional PCR	S	55-64	0	1	0	0	1	n. nachweisbar	0	n. nachweisbar	0	gelb	3	RTW ohne Notarzt	1	0	7.88611	0	0
1457	excluded	S	35-44	0	1	0	0	1	n. nachweisbar	0	n. nachweisbar	0	grün	4	Patient kommt selbst	0	0	1.15278	0	0
1458	excluded	S	65-74	0	0	0	0	1	n. nachweisbar	0	leer	n.a.	grün	4	Patient kommt selbst	0	1	20.5889	0	0
1459	excluded	A	45-54	0	0	0	0		leer	n.a.	leer	n.a.	blau	5	Patient kommt selbst	0	0	0	0	0
1460	excluded	S	35-44	0	0	0	0		leer	n.a.	leer	n.a.	gelb	3	Externe Klinik	2	0	9.82778	0	1
1461	excluded	S	85+	0	0	0	0		leer	n.a.	leer	n.a.	rot	1	RTW mit Notarzt Transportbegleitung	1	1	3.75	0	0
1462	conventional PCR	S	85+	1	1	0	0	1	n. nachweisbar	0	kein Material	n.a.	rot	1	RTW mit Notarzt Transportbegleitung	1	0	31.691	1	0
1463	excluded	S	35-44	0	1	0	0		leer	n.a.	leer	n.a.	grün	4	Patient kommt selbst	0	0	3.74861	0	0
1464	excluded	S	65-74	0	1	0	0		leer	n.a.	leer	n.a.	rot	1	RTW ohne Notarzt	1	0	3.99653	0	0
1465	excluded	A	25-34	0	0	0	0		leer	n.a.	leer	n.a.	blau	5	Patient kommt selbst	0	0	0	0	0
1466	excluded	S	18-24	0	0	0	0		leer	n.a.	leer	n.a.		#N/A		#N/A	0	4.19375	0	0
1467	excluded	A	35-44	0	0	0	0		leer	n.a.	leer	n.a.	gelb	3	Patient kommt selbst	0	0	0	0	0
1468	conventional PCR	A	45-54	0	0	0	0	1	n. nachweisbar	0	n. nachweisbar	0	blau	5	Patient kommt selbst	0	0	0	0	0
1469	excluded	S	75-84	0	0	0	0		leer	n.a.	leer	n.a.	gelb	3	Externe Klinik	2	0	5.47014	0	0
1470	excluded	A	25-34	0	0	0	0		leer	n.a.	leer	n.a.	grün	4	Patient kommt selbst	0	0	0	0	0
1471	excluded	A	75-84	0	0	0	0		leer	n.a.	leer	n.a.	grün	4	RTW ohne Notarzt	1	0	0	0	0
1472	excluded	A	35-44	0	0	0	0		leer	n.a.	leer	n.a.	blau	5		#N/A	0	0	0	0
1473	excluded	A	35-44	0	0	0	0		leer	n.a.	leer	n.a.	grün	4	Patient kommt selbst	0	0	0	0	0
1474	conventional PCR	S	75-84	0	0	0	0	1	n. nachweisbar	0	n. nachweisbar	0	grün	4	RTW ohne Notarzt	1	0	6.70069	0	0
1475	excluded	A	35-44	0	0	0	0		leer	n.a.	leer	n.a.	grün	4	Patient kommt selbst	0	0	0	0	0
1476	excluded	A	35-44	0	0	0	0		leer	n.a.	leer	n.a.	gelb	3	Patient kommt selbst	0	0	0	0	0
1477	conventional PCR	S	65-74	1	1	0	0	1	n. nachweisbar	0	n. nachweisbar	0	rot	1	RTW ohne Notarzt	1	0	4.84028	0	0
1478	excluded	S	25-34	0	1	0	0		leer	n.a.	n. nachweisbar	0	gelb	3	RTW ohne Notarzt	1	0	2.425	0	1
1479	excluded	A	45-54	0	0	0	0		leer	n.a.	leer	n.a.	gelb	3	Patient kommt selbst	0	0	0	0	0
1480	excluded	S	55-64	1	1	0	1		leer	n.a.	leer	n.a.	rot	1	RTW mit Notarzt Transportbegleitung	1	1	5.52431	1	1
1481	conventional PCR	S	75-84	0	1	0	0	1	n. nachweisbar	0	n. nachweisbar	0	rot	1	RTW mit Notarzt Transportbegleitung	1	0	8.05	0	1
1482	conventional PCR	A	25-34	0	0	0	0	1	n. nachweisbar	0	n. nachweisbar	0	blau	5	Patient kommt selbst	0	0	0	0	0
1483	conventional PCR	A	55-64	0	0	0	0	1	n. nachweisbar	0	n. nachweisbar	0	blau	5	Patient kommt selbst	0	0	0	0	0
1484	excluded	S	85+	1	1	0	1		leer	n.a.	n. nachweisbar	0	rot	1	RTW mit Notarzt Transportbegleitung	1	0	51.0681	1	0
1485	excluded	A	35-44	0	0	0	0		leer	n.a.	leer	n.a.	blau	5	Patient kommt selbst	0	0	0	0	0
1486	excluded	S	85+	0	0	0	0		leer	n.a.	leer	n.a.	rot	1	RTW mit Notarzt Transportbegleitung	1	1	0.0243056	0	0
1487	excluded	A	75-84	0	0	0	0		leer	n.a.	leer	n.a.	grün	4	Patient kommt selbst	0	0	0	0	0
1488	excluded	S	45-54	0	1	0	0		leer	n.a.	leer	n.a.	rot	1	RTW ohne Notarzt	1	0	4.09028	0	0
1489	excluded	S	35-44	0	1	0	0		leer	n.a.	leer	n.a.	gelb	3	Patient kommt selbst	0	0	4.01319	0	0
1490	excluded	S	55-64	0	1	0	0		leer	n.a.	leer	n.a.	grün	4	RTW ohne Notarzt	1	0	10.0389	0	1
1491	excluded	S	45-54	0	1	0	0		leer	n.a.	leer	n.a.	orange	2	Patient kommt selbst	0	0	4.94792	0	0
1492	excluded	A	35-44	0	0	0	0		leer	n.a.	leer	n.a.	grün	4	RTW ohne Notarzt	1	0	0	0	0
1493	excluded	A	25-34	0	0	0	0		leer	n.a.	n. nachweisbar	0	blau	5	Patient kommt selbst	0	0	0	0	0
1494	excluded	S	55-64	0	0	0	0		leer	n.a.	leer	n.a.	blau	5		#N/A	0	2.76528	0	0
1495	excluded	S	85+	0	1	0	0		leer	n.a.	leer	n.a.	gelb	3	RTW ohne Notarzt	1	0	3.18958	0	0
1496	excluded	S	45-54	0	0	1	0		leer	n.a.	leer	n.a.		#N/A		#N/A	0	3.83819	0	0
1497	excluded	A	25-34	0	0	0	0		leer	n.a.	leer	n.a.	grün	4	Patient kommt selbst	0	0	0	0	0
1498	excluded	A	35-44	0	0	0	0		leer	n.a.	positiv	1	blau	5	Patient kommt selbst	0	0	0	0	0
1499	excluded	A	18-24	0	0	0	0		leer	n.a.	leer	n.a.	grün	4	Patient kommt selbst	0	0	0	0	0
1500	excluded	S	35-44	0	1	0	0		leer	n.a.	n. nachweisbar	0	grün	4	Patient kommt selbst	0	0	30.0042	0	0
1501	excluded	A	25-34	0	0	0	0		leer	n.a.	leer	n.a.	grün	4	Patient kommt selbst	0	0	0	0	0
1502	excluded	S	65-74	1	1	0	0		leer	n.a.	positiv	1	gelb	3	Patient kommt selbst	0	0	15.6889	0	0
1503	excluded	A	25-34	0	0	0	0		leer	n.a.	leer	n.a.	gelb	3		#N/A	0	0	0	1
1504	excluded	A	18-24	0	0	0	0		leer	n.a.	leer	n.a.	grün	4	Patient kommt selbst	0	0	0	0	0
1505	excluded	A	35-44	0	0	0	0		leer	n.a.	leer	n.a.	blau	5	Patient kommt selbst	0	0	0	0	0
1506	excluded	S	25-34	0	1	0	0		leer	n.a.	n. nachweisbar	0	gelb	3	Patient kommt selbst	0	0	10.6993	0	0
1507	excluded	A	18-24	0	0	0	0		leer	n.a.	leer	n.a.	grün	4	Patient kommt selbst	0	0	0	0	0
1508	excluded	A	25-34	0	0	0	0		leer	n.a.	leer	n.a.	gelb	3	Patient kommt selbst	0	0	0	0	0
1509	excluded	S	65-74	1	1	0	0	1	n. nachweisbar	0	Inhibition	n.a.	grün	4	Patient kommt selbst	0	0	14.5424	0	0
1510	excluded	S	55-64	0	0	0	0		leer	n.a.	leer	n.a.	rot	1	RTW mit Notarzt Transportbegleitung	1	0	0.648611	0	0
1511	excluded	A	35-44	0	1	0	0		leer	n.a.	leer	n.a.	grün	4	KTW (Krankentransportwagen)	1	0	0	0	0
1512	excluded	A	18-24	0	0	0	0		leer	n.a.	leer	n.a.	blau	5	Patient kommt selbst	0	0	0	0	0
1513	excluded	A	25-34	0	0	0	0		leer	n.a.	leer	n.a.	grün	4	Patient kommt selbst	0	0	0	0	0
1514	excluded	A	18-24	0	0	0	0		leer	n.a.	n. nachweisbar	0	blau	5	Patient kommt selbst	0	0	0	0	0
1515	excluded	A	55-64	0	0	0	0		leer	n.a.	n. nachweisbar	0	blau	5	Patient kommt selbst	0	0	0	0	0
1516	excluded	A	25-34	0	0	0	0		leer	n.a.	leer	n.a.	blau	5	Patient kommt selbst	0	0	0	0	0
1517	excluded	A	35-44	0	0	0	0		leer	n.a.	n. nachweisbar	0	blau	5	Patient kommt selbst	0	0	0	0	0
1518	excluded	A	25-34	0	0	0	0		leer	n.a.	n. nachweisbar	0	blau	5	Patient kommt selbst	0	0	0	0	0
1519	conventional PCR	S	85+	0	1	0	0	1	n. nachweisbar	0	n. nachweisbar	0	gelb	3	RTW mit Notarzt Transportbegleitung	1	0	3.18542	0	0
1520	excluded	A	55-64	0	0	0	0		leer	n.a.	n. nachweisbar	0	blau	5	Patient kommt selbst	0	0	0	0	0
1521	excluded	A	65-74	0	0	0	0		leer	n.a.	leer	n.a.	gelb	3	Hausarzt	2	0	0	0	0
1522	excluded	A	55-64	0	0	0	0		leer	n.a.	n. nachweisbar	0	blau	5	Patient kommt selbst	0	0	0	0	0
1523	excluded	A	25-34	0	0	0	0		leer	n.a.	n. nachweisbar	0	blau	5	Patient kommt selbst	0	0	0	0	0
1524	conventional PCR	A	45-54	0	0	0	0	1	n. nachweisbar	0	n. nachweisbar	0	blau	5	Patient kommt selbst	0	0	0	0	0
1525	excluded	A	75-84	0	1	0	0		leer	n.a.	leer	n.a.	rot	1	RTW mit Notarzt Transportbegleitung	1	0	0	0	0
1526	conventional PCR	S	85+	0	1	0	0	1	n. nachweisbar	0	n. nachweisbar	0	gelb	3	RTW mit Notarzt Transportbegleitung	1	0	2.13819	0	0
1527	excluded	A	55-64	0	0	0	0		leer	n.a.	n. nachweisbar	0	blau	5	Patient kommt selbst	0	0	0	0	0
1528	excluded	A	55-64	0	0	0	0		leer	n.a.	n. nachweisbar	0	blau	5	Patient kommt selbst	0	0	0	0	0
1529	excluded	A	45-54	0	0	0	0		leer	n.a.	n. nachweisbar	0	blau	5	Patient kommt selbst	0	0	0	0	0
1530	excluded	A	55-64	0	0	0	0		leer	n.a.	n. nachweisbar	0	blau	5	Patient kommt selbst	0	0	0	0	0
1531	conventional PCR	S	25-34	0	0	0	0	1	n. nachweisbar	0	n. nachweisbar	0	grün	4	Patient kommt selbst	0	0	1.11458	0	0
1532	excluded	A	45-54	0	1	0	0		leer	n.a.	leer	n.a.	gelb	3	RTW ohne Notarzt	1	0	0	0	1
1533	conventional PCR	A	45-54	0	0	0	0	1	n. nachweisbar	0	n. nachweisbar	0	blau	5	Patient kommt selbst	0	0	0	0	0
1534	excluded	S	65-74	0	1	0	0		leer	n.a.	leer	n.a.	grün	4	Hausarzt	2	0	2.07222	0	0
1535	excluded	A	35-44	0	0	0	0		leer	n.a.	leer	n.a.	blau	5	Patient kommt selbst	0	0	0	0	0
1536	excluded	A	45-54	0	0	0	0		leer	n.a.	leer	n.a.	grün	4	Patient kommt selbst	0	0	0	0	0
1537	excluded	A	35-44	0	0	0	0		leer	n.a.	positiv	1	blau	5	Patient kommt selbst	0	0	0	0	0
1538	excluded	A	45-54	0	0	0	0		leer	n.a.	leer	n.a.	gelb	3	RTW mit Notarzt Transportbegleitung	1	0	0	0	0
1539	excluded	A	55-64	0	0	0	0		leer	n.a.	leer	n.a.	gelb	3	Hausarzt	2	0	0	0	0
1540	excluded	A	25-34	0	0	0	0		leer	n.a.	positiv	1	blau	5	Patient kommt selbst	0	0	0	0	0
1541	conventional PCR	A	18-24	0	0	0	0	1	positiv	1	positiv	1	blau	5	Patient kommt selbst	0	0	0	0	0
1542	excluded	A	55-64	0	0	0	0		leer	n.a.	n. nachweisbar	0	blau	5	Patient kommt selbst	0	0	0	0	0
1543	excluded	A	25-34	0	0	0	0		leer	n.a.	n. nachweisbar	0	blau	5	Patient kommt selbst	0	0	0	0	0
1544	conventional PCR	A	45-54	0	0	0	0	1	n. nachweisbar	0	n. nachweisbar	0	blau	5	Patient kommt selbst	0	0	0	0	0
1545	excluded	A	18-24	0	0	0	0		leer	n.a.	leer	n.a.	blau	5	Patient kommt selbst	0	0	0	0	0
1546	excluded	A	18-24	0	0	0	0		leer	n.a.	leer	n.a.	grün	4	Patient kommt selbst	0	0	0	0	0
1547	excluded	S	65-74	0	0	0	0		leer	n.a.	leer	n.a.	gelb	3	RTW mit Notarzt Transportbegleitung	1	0	0.307639	0	1
1548	excluded	A	25-34	0	0	0	0		leer	n.a.	n. nachweisbar	0	blau	5	Patient kommt selbst	0	0	0	0	0
1549	excluded	A	25-34	0	0	0	0		leer	n.a.	n. nachweisbar	0	blau	5	Patient kommt selbst	0	0	0	0	0
1550	excluded	A	45-54	0	0	0	0		leer	n.a.	n. nachweisbar	0	blau	5	Patient kommt selbst	0	0	0	0	0
1551	excluded	A	55-64	0	0	0	0		leer	n.a.	leer	n.a.	grün	4	Patient kommt selbst	0	0	0	0	1
1552	excluded	A	55-64	0	0	0	0		leer	n.a.	leer	n.a.	grün	4	RTW ohne Notarzt	1	0	0	0	0
1553	conventional PCR	S	45-54	1	1	1	0	1	n. nachweisbar	0	n. nachweisbar	0	rot	1		#N/A	1	2.30972	1	1
1554	conventional PCR	A	55-64	0	0	0	0	1	n. nachweisbar	0	n. nachweisbar	0	blau	5	Patient kommt selbst	0	0	0	0	0
1555	excluded	A	75-84	0	0	0	0		leer	n.a.	leer	n.a.	grün	4	KTW (Krankentransportwagen)	1	0	0	0	0
1556	conventional PCR	A	18-24	0	0	0	0	1	n. nachweisbar	0	n. nachweisbar	0	blau	5	Patient kommt selbst	0	0	0	0	0
1557	conventional PCR	S	55-64	0	0	0	0	1	n. nachweisbar	0	n. nachweisbar	0	grün	4	Patient kommt selbst	0	0	7.00069	0	0
1558	conventional PCR	A	55-64	0	0	0	0	1	n. nachweisbar	0	n. nachweisbar	0	blau	5	Patient kommt selbst	0	0	0	0	0
1559	conventional PCR	A	25-34	0	0	0	0	1	n. nachweisbar	0	n. nachweisbar	0	blau	5	Patient kommt selbst	0	0	0	0	0
1560	excluded	S	45-54	1	0	1	0		leer	n.a.	leer	n.a.	orange	2	Patient kommt selbst	0	0	2.84028	0	1
1561	conventional PCR	A	35-44	0	0	0	0	1	n. nachweisbar	0	n. nachweisbar	0	blau	5	Patient kommt selbst	0	0	0	0	0
1562	excluded	A	35-44	0	0	0	0	1	n. nachweisbar	0	Inhibition	n.a.	blau	5	Patient kommt selbst	0	0	0	0	0
1563	excluded	A	55-64	0	0	0	0		leer	n.a.	leer	n.a.	grün	4	RTW ohne Notarzt	1	0	0	0	0
1564	excluded	A	25-34	0	0	0	0		leer	n.a.	n. nachweisbar	0	blau	5	Patient kommt selbst	0	0	0	0	0
1565	excluded	A	55-64	0	0	0	0		leer	n.a.	n. nachweisbar	0	blau	5	Patient kommt selbst	0	0	0	0	0
1566	excluded	A	25-34	0	0	0	0		leer	n.a.	n. nachweisbar	0	blau	5	Patient kommt selbst	0	0	0	0	0
1567	excluded	A	18-24	0	0	0	0		leer	n.a.	leer	n.a.	blau	5	RTW ohne Notarzt	1	0	0	0	0
1568	excluded	A	35-44	0	0	0	0		leer	n.a.	n. nachweisbar	0	blau	5	Patient kommt selbst	0	0	0	0	0
1569	excluded	A	25-34	0	0	0	0		leer	n.a.	n. nachweisbar	0	blau	5	Patient kommt selbst	0	0	0	0	0
1570	excluded	S	35-44	0	0	0	0		leer	n.a.	n. nachweisbar	0	grün	4	Patient kommt selbst	0	0	15.8458	0	0
1571	excluded	A	25-34	0	0	0	0		leer	n.a.	n. nachweisbar	0	blau	5	Patient kommt selbst	0	0	0	0	0
1572	excluded	A	65-74	0	0	0	0		leer	n.a.	leer	n.a.	grün	4	RTW ohne Notarzt	1	0	0	0	0
1573	excluded	A	35-44	0	0	0	0	1	n. nachweisbar	0	n. nachweisbar	0	blau	5	Patient kommt selbst	0	0	0	0	0
1574	excluded	A	35-44	0	1	0	0		leer	n.a.	n. nachweisbar	0	grün	4	Patient kommt selbst	0	0	0	0	0
1575	excluded	A	25-34	0	0	0	0		leer	n.a.	n. nachweisbar	0	blau	5	Patient kommt selbst	0	0	0	0	0
1576	excluded	A	35-44	0	0	0	0		leer	n.a.	n. nachweisbar	0	blau	5	Patient kommt selbst	0	0	0	0	0
1577	excluded	S	85+	0	0	0	0	1	n. nachweisbar	0	n. nachweisbar	0	gelb	3	RTW mit ambulanter Notarztversorgung	1	0	18.8667	0	1
1578	excluded	A	65-74	0	0	0	0		leer	n.a.	leer	n.a.	grün	4	RTW mit ambulanter Notarztversorgung	1	0	0	0	0
1579	excluded	S	18-24	0	1	0	0		leer	n.a.	n. nachweisbar	0	blau	5	Patient kommt selbst	0	0	24.9889	0	1
1580	excluded	A	85+	0	1	0	0		leer	n.a.	n. nachweisbar	0	orange	2	RTW mit Notarzt Transportbegleitung	1	0	0	0	0
1581	excluded	S	65-74	0	1	0	0		leer	n.a.	n. nachweisbar	0	rot	1	RTW ohne Notarzt	1	0	1.73125	0	0
1582	excluded	S	55-64	0	1	0	0		leer	n.a.	leer	n.a.	rot	1	RTW ohne Notarzt	1	0	6.64931	0	0
1583	excluded	A	45-54	0	0	0	0		leer	n.a.	leer	n.a.	blau	5	Patient kommt selbst	0	0	0	0	0
1584	excluded	A	25-34	0	0	0	0		leer	n.a.	leer	n.a.	grün	4	Patient kommt selbst	0	0	0	0	0
1585	excluded	A	35-44	0	0	0	0		leer	n.a.	leer	n.a.	blau	5	Patient kommt selbst	0	0	0	0	0
1586	excluded	S	55-64	0	0	0	0		leer	n.a.	leer	n.a.	grün	4	KTW (Krankentransportwagen)	1	0	9.73264	0	0
1587	excluded	A	35-44	0	0	0	0		leer	n.a.	leer	n.a.	grün	4	RTW ohne Notarzt	1	0	0	0	0
1588	excluded	A	25-34	0	0	0	0		leer	n.a.	n. nachweisbar	0	blau	5	Patient kommt selbst	0	0	0	0	0
1589	excluded	S	55-64	0	1	0	0		leer	n.a.	n. nachweisbar	0	gelb	3	Patient kommt selbst	0	0	17.7188	0	0
1590	excluded	A	65-74	0	0	0	0		leer	n.a.	leer	n.a.	gelb	3	RTW ohne Notarzt	1	0	0	0	0
1591	excluded	S	35-44	0	1	0	0		leer	n.a.	leer	n.a.	gelb	3	RTW mit Notarzt Transportbegleitung	1	0	3.79931	0	0
1592	excluded	A	18-24	0	0	0	0		leer	n.a.	leer	n.a.	blau	5	Patient kommt selbst	0	0	0	0	0
1593	excluded	S	45-54	0	0	0	0		leer	n.a.	leer	n.a.	grün	4	Patient kommt selbst	0	0	12.4924	0	0
1594	excluded	S	75-84	1	1	0	0		leer	n.a.	leer	n.a.	rot	1	RTW mit Notarzt Transportbegleitung	1	0	10.4757	1	1
1595	excluded	A	25-34	0	0	0	0		leer	n.a.	leer	n.a.	grün	4	RTW ohne Notarzt	1	0	0	0	0
1596	excluded	A	18-24	0	1	0	0		leer	n.a.	leer	n.a.	orange	2	RTW mit Notarzt Transportbegleitung	1	0	0	0	0
1597	excluded	A	25-34	0	0	0	0		leer	n.a.	leer	n.a.	gelb	3	RTW ohne Notarzt	1	0	0	0	0
1598	excluded	A	45-54	0	0	0	0		leer	n.a.	positiv	1	blau	5	Patient kommt selbst	0	0	0	0	0
1599	conventional PCR	S	55-64	0	1	0	0	1	positiv	1	leer	n.a.	gelb	3	Patient kommt selbst	0	0	7.49861	0	0
1600	conventional PCR	A	25-34	0	0	0	0	1	n. nachweisbar	0	n. nachweisbar	0	blau	5	Patient kommt selbst	0	0	0	0	0
1601	conventional PCR	A	35-44	0	0	0	0	1	n. nachweisbar	0	leer	n.a.	blau	5	Patient kommt selbst	0	0	0	0	0
1602	conventional PCR	A	45-54	0	0	0	0	1	positiv	1	positiv	1	blau	5	Patient kommt selbst	0	0	0	0	0
1603	conventional PCR	A	35-44	0	0	0	0	1	n. nachweisbar	0	n. nachweisbar	0	blau	5	Patient kommt selbst	0	0	0	0	0
1604	conventional PCR	A	55-64	0	0	0	0	1	n. nachweisbar	0	n. nachweisbar	0	blau	5	Patient kommt selbst	0	0	0	0	0
1605	conventional PCR	A	35-44	0	0	0	0	1	n. nachweisbar	0	n. nachweisbar	0	blau	5	Patient kommt selbst	0	0	0	0	0
1606	conventional PCR	A	25-34	0	0	0	0	1	n. nachweisbar	0	n. nachweisbar	0	blau	5	Patient kommt selbst	0	0	0	0	0
1607	conventional PCR	A	25-34	0	0	0	0	1	n. nachweisbar	0	n. nachweisbar	0	blau	5	Patient kommt selbst	0	0	0	0	0
1608	conventional PCR	S	55-64	1	1	0	0	1	n. nachweisbar	0	n. nachweisbar	0	rot	1	KTW (Krankentransportwagen)	1	0	18.1486	0	1
1609	excluded	A	65-74	0	0	0	0		leer	n.a.	leer	n.a.	gelb	3	RTW ohne Notarzt	1	0	0	0	1
1610	conventional PCR	A	25-34	0	0	0	0	1	n. nachweisbar	0	n. nachweisbar	0	blau	5	Patient kommt selbst	0	0	0	0	0
1611	conventional PCR	S	25-34	0	1	0	0	1	n. nachweisbar	0	leer	n.a.	gelb	3	Patient kommt selbst	0	0	3.56667	0	0
1612	conventional PCR	A	18-24	0	0	0	0	1	positiv	1	positiv	1	blau	5	Patient kommt selbst	0	0	0	0	0
1613	excluded	A	35-44	0	1	0	0	1	n. nachweisbar	0	n. nachweisbar	0	gelb	3	RTW ohne Notarzt	1	0	0	0	0
1614	conventional PCR	A	25-34	0	0	0	0	1	n. nachweisbar	0	n. nachweisbar	0	blau	5	Patient kommt selbst	0	0	0	0	0
1615	conventional PCR	A	55-64	0	0	0	0	1	n. nachweisbar	0	n. nachweisbar	0	blau	5	Patient kommt selbst	0	0	0	0	0
1616	excluded	S	55-64	0	1	0	0		leer	n.a.	leer	n.a.	rot	1	RTW ohne Notarzt	1	0	1.36806	0	0
1617	excluded	S	35-44	0	1	0	0		leer	n.a.	leer	n.a.	gelb	3	Patient kommt selbst	0	0	8.31597	0	0
1618	excluded	A	55-64	0	1	0	0		leer	n.a.	leer	n.a.	grün	4	RTW ohne Notarzt	1	0	0	0	0
1619	conventional PCR	A	45-54	0	0	0	0	1	n. nachweisbar	0	n. nachweisbar	0	blau	5	Patient kommt selbst	0	0	0	0	0
1620	conventional PCR	A	45-54	0	0	0	0	1	n. nachweisbar	0	n. nachweisbar	0	blau	5		#N/A	0	0	0	0
1621	conventional PCR	A	55-64	0	0	0	0	1	n. nachweisbar	0	n. nachweisbar	0	blau	5	Patient kommt selbst	0	0	0	0	0
1622	conventional PCR	A	55-64	0	0	0	0	1	n. nachweisbar	0	n. nachweisbar	0	blau	5	Patient kommt selbst	0	0	0	0	0
1623	conventional PCR	A	55-64	0	0	0	0	1	n. nachweisbar	0	n. nachweisbar	0	blau	5	Patient kommt selbst	0	0	0	0	0
1624	conventional PCR	A	45-54	0	0	0	0	1	n. nachweisbar	0	n. nachweisbar	0	blau	5	Patient kommt selbst	0	0	0	0	0
1625	excluded	A	75-84	0	0	0	0		leer	n.a.	leer	n.a.	grün	4	Patient kommt selbst	0	0	0	0	0
1626	excluded	S	75-84	0	1	0	0		leer	n.a.	leer	n.a.	rot	1	RTW mit Notarzt Transportbegleitung	1	0	6.18958	0	1
1627	excluded	S	85+	0	1	0	0		leer	n.a.	n. nachweisbar	0	gelb	3	KTW (Krankentransportwagen)	1	0	2.06667	0	0
1628	conventional PCR	A	35-44	0	0	0	0	1	n. nachweisbar	0	n. nachweisbar	0	blau	5	Patient kommt selbst	0	0	0	0	0
1629	excluded	S	75-84	1	1	0	0		leer	n.a.	leer	n.a.	rot	1	RTW mit Notarzt Transportbegleitung	1	1	9.77986	1	1
1630	conventional PCR	A	55-64	0	0	0	0	1	n. nachweisbar	0	n. nachweisbar	0	blau	5	Patient kommt selbst	0	0	0	0	0
1631	conventional PCR	A	55-64	0	0	0	0	1	n. nachweisbar	0	n. nachweisbar	0	blau	5	Patient kommt selbst	0	0	0	0	0
1632	conventional PCR	S	75-84	0	1	0	0	1	positiv	1	positiv	1	gelb	3	RTW ohne Notarzt	1	0	33.9819	0	0
1633	conventional PCR	S	75-84	0	1	0	0	1	positiv	1	positiv	1	gelb	3	RTW ohne Notarzt	1	0	33.9813	0	0
1634	conventional PCR	S	45-54	1	1	0	0	1	n. nachweisbar	0	n. nachweisbar	0	rot	1	RTW ohne Notarzt	1	0	9.16042	0	0
1635	excluded	S	55-64	0	0	0	0		leer	n.a.	leer	n.a.	grün	4	Patient kommt selbst	0	0	9.05556	0	0
1636	conventional PCR	A	45-54	0	0	0	0	1	n. nachweisbar	0	n. nachweisbar	0	blau	5	Patient kommt selbst	0	0	0	0	0
1637	excluded	A	55-64	0	0	0	0		leer	n.a.	leer	n.a.	gelb	3	Hausarzt	2	0	0	0	0
1638	conventional PCR	A	25-34	0	0	0	0	1	n. nachweisbar	0	n. nachweisbar	0	blau	5	Patient kommt selbst	0	0	0	0	0
1639	excluded	A	0-18	0	0	0	0	1	n. nachweisbar	0	n. nachweisbar	0	blau	5	Patient kommt selbst	0	0	0	0	0
1640	conventional PCR	A	45-54	0	0	0	0	1	n. nachweisbar	0	n. nachweisbar	0	blau	5	Patient kommt selbst	0	0	0	0	0
1641	conventional PCR	A	55-64	0	0	0	0	1	n. nachweisbar	0	n. nachweisbar	0	blau	5	Patient kommt selbst	0	0	0	0	0
1642	conventional PCR	A	35-44	0	0	0	0	1	n. nachweisbar	0	n. nachweisbar	0	blau	5	Patient kommt selbst	0	0	0	0	0
1643	conventional PCR	A	18-24	0	0	0	0	1	n. nachweisbar	0	n. nachweisbar	0	blau	5	Patient kommt selbst	0	0	0	0	0
1644	conventional PCR	A	18-24	0	0	0	0	1	n. nachweisbar	0	n. nachweisbar	0	blau	5	Patient kommt selbst	0	0	0	0	0
1645	conventional PCR	A	35-44	0	0	0	0	1	n. nachweisbar	0	n. nachweisbar	0	blau	5	Patient kommt selbst	0	0	0	0	0
1646	excluded	S	55-64	0	0	0	0		leer	n.a.	n. nachweisbar	0	gelb	3	RTW mit ambulanter Notarztversorgung	1	0	0.264583	0	1
1647	excluded	A	35-44	0	0	0	0		leer	n.a.	leer	n.a.	blau	5	Patient kommt selbst	0	0	0	0	0
1648	excluded	S	55-64	1	0	0	0		leer	n.a.	leer	n.a.	rot	1	KTW (Krankentransportwagen)	1	0	30.9458	1	1
1649	excluded	A	25-34	0	0	0	0		leer	n.a.	leer	n.a.	grün	4	Hausarzt	2	0	0	0	0
1650	excluded	A	45-54	0	0	0	0		leer	n.a.	n. nachweisbar	0	blau	5	Patient kommt selbst	0	0	0	0	0
1651	excluded	A	45-54	0	0	0	0		leer	n.a.	n. nachweisbar	0	blau	5	Patient kommt selbst	0	0	0	0	0
1652	excluded	A	65-74	0	0	0	0		leer	n.a.	leer	n.a.	blau	5	Patient kommt selbst	0	0	0	0	0
1653	excluded	A	55-64	0	0	0	0		leer	n.a.	n. nachweisbar	0	blau	5	Patient kommt selbst	0	0	0	0	0
1654	excluded	S	55-64	1	0	1	0		leer	n.a.	leer	n.a.	gelb	3	Patient kommt selbst	0	0	3.92639	0	1
1655	excluded	S	55-64	0	1	0	0		leer	n.a.	leer	n.a.	gelb	3	Hausarzt	2	0	7.81181	0	0
1656	excluded	S	45-54	1	1	0	0		leer	n.a.	n. nachweisbar	0	rot	1	Patient kommt selbst	0	0	18.8118	0	1
1657	excluded	S	65-74	0	0	0	0		leer	n.a.	leer	n.a.	grün	4	Externe Klinik	2	0	7.78472	0	0
1658	excluded	S	45-54	0	1	0	0		leer	n.a.	leer	n.a.	rot	1	RTW mit Notarzt Transportbegleitung	1	0	3.79722	0	0
1659	excluded	S	25-34	0	0	0	0		leer	n.a.	leer	n.a.	grün	4	Hausarzt	2	0	6.8125	0	0
1660	excluded	A	45-54	0	0	0	0		leer	n.a.	leer	n.a.	blau	5	Patient kommt selbst	0	0	0	0	0
1661	excluded	S	65-74	0	1	0	0		leer	n.a.	n. nachweisbar	0	gelb	3	RTW ohne Notarzt	1	0	0.952778	0	0
1662	excluded	A	65-74	0	0	0	0		leer	n.a.	positiv	1	gelb	3	Patient kommt selbst	0	0	0	0	0
1663	excluded	A	55-64	0	0	0	0		leer	n.a.	n. nachweisbar	0	blau	5	Patient kommt selbst	0	0	0	0	0
1664	excluded	A	35-44	0	0	0	0		leer	n.a.	leer	n.a.	grün	4	Patient kommt selbst	0	0	0	0	0
1665	excluded	A	45-54	0	0	0	0		leer	n.a.	leer	n.a.	grün	4	RTW ohne Notarzt	1	0	0	0	0
1666	excluded	S	55-64	1	0	0	1		leer	n.a.	leer	n.a.	rot	1	RTW ohne Notarzt	1	0	6.81389	0	1
1667	excluded	A	18-24	0	0	0	0		leer	n.a.	leer	n.a.	gelb	3	RTW ohne Notarzt	1	0	0	0	0
1668	excluded	A	25-34	0	0	0	0		leer	n.a.	leer	n.a.	blau	5	Patient kommt selbst	0	0	0	0	0
1669	excluded	A	25-34	0	0	0	0		leer	n.a.	leer	n.a.	blau	5	Patient kommt selbst	0	0	0	0	0
1670	excluded	A	25-34	0	0	0	0		leer	n.a.	leer	n.a.	blau	5	Patient kommt selbst	0	0	0	0	0
1671	excluded	A	55-64	0	0	0	0		leer	n.a.	leer	n.a.	orange	2	Patient kommt selbst	0	0	0	0	0
1672	excluded	A	25-34	0	0	0	0		leer	n.a.	leer	n.a.	grün	4	RTW ohne Notarzt	1	0	0	0	0
1673	excluded	A	25-34	0	0	0	0		leer	n.a.	leer	n.a.	orange	2	RTW ohne Notarzt	1	0	0	0	0
1674	excluded	A	55-64	0	0	0	0		leer	n.a.	leer	n.a.	grün	4	Patient kommt selbst	0	0	0	0	0
1675	excluded	A	45-54	0	0	0	0		leer	n.a.	leer	n.a.	blau	5	Patient kommt selbst	0	0	0	0	0
1676	excluded	S	55-64	0	1	0	0		leer	n.a.	leer	n.a.	gelb	3		#N/A	0	0.294444	0	0
1677	conventional PCR	A	35-44	0	0	0	0	1	n. nachweisbar	0	n. nachweisbar	0	blau	5	Patient kommt selbst	0	0	0	0	0
1678	conventional PCR	A	25-34	0	0	0	0	1	n. nachweisbar	0	n. nachweisbar	0	blau	5	Patient kommt selbst	0	0	0	0	0
1679	conventional PCR	A	55-64	0	0	0	0	1	n. nachweisbar	0	n. nachweisbar	0	blau	5	Patient kommt selbst	0	0	0	0	0
1680	excluded	A	35-44	0	0	0	0		leer	n.a.	leer	n.a.	orange	2		#N/A	0	0	0	0
1681	conventional PCR	A	45-54	0	0	0	0	1	n. nachweisbar	0	n. nachweisbar	0	blau	5	Patient kommt selbst	0	0	0	0	0
1682	conventional PCR	A	55-64	0	0	0	0	1	n. nachweisbar	0	n. nachweisbar	0	blau	5	Patient kommt selbst	0	0	0	0	0
1683	excluded	A	55-64	0	1	0	0		leer	n.a.	leer	n.a.	orange	2		#N/A	0	0	0	0
1684	excluded	A	35-44	0	0	0	0		leer	n.a.	leer	n.a.	gelb	3	Patient kommt selbst	0	0	0	0	0
1685	excluded	S	85+	0	0	0	1		leer	n.a.	leer	n.a.	grün	4		#N/A	0	16.4417	0	0
1686	excluded	A	35-44	0	0	0	0		leer	n.a.	leer	n.a.	blau	5	Patient kommt selbst	0	0	0	0	0
1687	conventional PCR	A	45-54	0	0	0	0	1	n. nachweisbar	0	n. nachweisbar	0	blau	5	Patient kommt selbst	0	0	0	0	0
1688	conventional PCR	A	35-44	0	0	0	0	1	n. nachweisbar	0	n. nachweisbar	0	blau	5	Patient kommt selbst	0	0	0	0	0
1689	conventional PCR	A	45-54	0	0	0	0	1	n. nachweisbar	0	n. nachweisbar	0	blau	5	Patient kommt selbst	0	0	0	0	0
1690	excluded	S	75-84	0	0	0	1		leer	n.a.	leer	n.a.	rot	1	Patient kommt selbst	0	0	0.884028	0	1
1691	conventional PCR	A	25-34	0	0	0	0	1	n. nachweisbar	0	n. nachweisbar	0	blau	5	Patient kommt selbst	0	0	0	0	0
1692	conventional PCR	A	25-34	0	0	0	0	1	n. nachweisbar	0	n. nachweisbar	0	blau	5	Patient kommt selbst	0	0	0	0	0
1693	excluded	A	75-84	0	0	0	0		leer	n.a.	leer	n.a.	grün	4	RTW ohne Notarzt	1	0	0	0	0
1694	conventional PCR	A	35-44	0	0	0	0	1	n. nachweisbar	0	n. nachweisbar	0	blau	5	Patient kommt selbst	0	0	0	0	0
1695	conventional PCR	A	25-34	0	0	0	0	1	n. nachweisbar	0	n. nachweisbar	0	blau	5	Patient kommt selbst	0	0	0	0	0
1696	excluded	S	55-64	0	0	1	0		leer	n.a.	leer	n.a.	orange	2		#N/A	0	2.90694	0	0
1697	conventional PCR	A	18-24	0	0	0	0	1	n. nachweisbar	0	n. nachweisbar	0	gelb	3	Patient kommt selbst	0	0	0	0	0
1698	conventional PCR	A	45-54	0	0	0	0	1	n. nachweisbar	0	n. nachweisbar	0	blau	5	Patient kommt selbst	0	0	0	0	0
1699	excluded	A	35-44	0	0	0	0		leer	n.a.	leer	n.a.	grün	4		#N/A	0	0	0	0
1700	conventional PCR	A	45-54	0	1	0	0	1	n. nachweisbar	0	n. nachweisbar	0	blau	5	Patient kommt selbst	0	0	0	0	0
1701	excluded	A	55-64	0	0	0	0		leer	n.a.	leer	n.a.	gelb	3		#N/A	0	0	0	0
1702	excluded	A	65-74	0	1	0	0		leer	n.a.	positiv	1	blau	5	KTW (Krankentransportwagen)	1	0	0	0	0
1703	conventional PCR	A	55-64	0	0	0	0	1	n. nachweisbar	0	n. nachweisbar	0	blau	5	Patient kommt selbst	0	0	0	0	0
1704	conventional PCR	A	35-44	0	0	0	0	1	n. nachweisbar	0	n. nachweisbar	0	blau	5	Patient kommt selbst	0	0	0	0	0
1705	excluded	A	45-54	0	0	0	0		leer	n.a.	leer	n.a.	gelb	3		#N/A	0	0	0	0
1706	conventional PCR	A	45-54	0	0	0	0	1	positiv	1	positiv	1	blau	5		#N/A	0	0	0	0
1707	conventional PCR	A	55-64	0	0	0	0	1	n. nachweisbar	0	n. nachweisbar	0	blau	5	Patient kommt selbst	0	0	0	0	0
1708	excluded	A	45-54	0	0	0	0		leer	n.a.	leer	n.a.	grün	4		#N/A	0	0	0	0
1709	conventional PCR	S	55-64	0	1	0	0	1	n. nachweisbar	0	n. nachweisbar	0	orange	2	Patient kommt selbst	0	0	6.07708	0	0
1710	conventional PCR	A	55-64	0	0	0	0	1	n. nachweisbar	0	n. nachweisbar	0	blau	5	Patient kommt selbst	0	0	0	0	0
1711	excluded	S	55-64	1	0	0	0		leer	n.a.	leer	n.a.	gelb	3	RTW ohne Notarzt	1	0	13.9868	0	1
1712	conventional PCR	A	25-34	0	0	0	0	1	n. nachweisbar	0	n. nachweisbar	0	blau	5	Patient kommt selbst	0	0	0	0	0
1713	conventional PCR	A	45-54	0	0	0	0	1	n. nachweisbar	0	n. nachweisbar	0	blau	5	Patient kommt selbst	0	0	0	0	0
1714	conventional PCR	A	55-64	0	0	0	0	1	n. nachweisbar	0	n. nachweisbar	0	blau	5	Patient kommt selbst	0	0	0	0	0
1715	conventional PCR	A	35-44	0	0	0	0	1	n. nachweisbar	0	n. nachweisbar	0	blau	5	Patient kommt selbst	0	0	0	0	0
1716	excluded	A	18-24	0	0	0	0		leer	n.a.	leer	n.a.	grün	4	Patient kommt selbst	0	0	0	0	0
1717	excluded	S	85+	0	0	0	0		leer	n.a.	n. nachweisbar	0	grün	4	Hausarzt	2	0	2.275	0	0
1718	conventional PCR	A	45-54	0	0	0	0	1	n. nachweisbar	0	n. nachweisbar	0	blau	5	Patient kommt selbst	0	0	0	0	0
1719	excluded	A	85+	0	0	0	0		leer	n.a.	leer	n.a.	gelb	3	Hausarzt	2	0	0	0	0
1720	excluded	A	75-84	0	0	0	0		leer	n.a.	n. nachweisbar	0	blau	5	Patient kommt selbst	0	0	0	0	0
1721	excluded	S	25-34	1	0	0	1		leer	n.a.	leer	n.a.	gelb	3	Patient kommt selbst	0	1	44.4681	1	0
1722	excluded	A	55-64	0	0	0	0		leer	n.a.	leer	n.a.	grün	4	Patient kommt selbst	0	0	0	0	0
1723	excluded	A	35-44	0	0	0	0		leer	n.a.	leer	n.a.	grün	4	Patient kommt selbst	0	0	0	0	0
1724	excluded	A	65-74	0	0	0	0		leer	n.a.	leer	n.a.	grün	4	KTW (Krankentransportwagen)	1	0	0	0	0
1725	excluded	A	45-54	0	0	0	0		leer	n.a.	n. nachweisbar	0	blau	5	Patient kommt selbst	0	0	0	0	0
1726	excluded	S	65-74	0	1	0	0	1	n. nachweisbar	0	n. nachweisbar	0	grün	4	RTW ohne Notarzt	1	0	1.70556	0	1
1727	excluded	A	25-34	0	1	0	0		leer	n.a.	leer	n.a.	grün	4	Patient kommt selbst	0	0	0	0	0
1728	excluded	A	45-54	0	0	0	0		leer	n.a.	leer	n.a.	grün	4	Hausarzt	2	0	0	0	0
1729	excluded	A	25-34	0	0	0	0		leer	n.a.	leer	n.a.	grün	4	Patient kommt selbst	0	0	0	0	0
1730	excluded	A	45-54	0	0	0	0		leer	n.a.	leer	n.a.	grün	4	RTW ohne Notarzt	1	0	0	0	0
1731	excluded	S	55-64	1	1	0	1		leer	n.a.	n. nachweisbar	0	rot	1	RTW mit Notarzt Transportbegleitung	1	1	3.40486	1	1
1732	excluded	A	25-34	0	0	0	0		leer	n.a.	leer	n.a.	grün	4	Patient kommt selbst	0	0	0	0	0
1733	excluded	S	45-54	0	1	0	0		leer	n.a.	leer	n.a.	gelb	3	RTW mit Notarzt Transportbegleitung	1	0	3.77986	0	0
1734	excluded	A	25-34	0	0	0	0		leer	n.a.	leer	n.a.	blau	5	Patient kommt selbst	0	0	0	0	0
1735	excluded	A	55-64	0	0	0	0		leer	n.a.	leer	n.a.	grün	4	Patient kommt selbst	0	0	0	0	0
1736	excluded	A	18-24	0	0	0	0		leer	n.a.	leer	n.a.	blau	5	Patient kommt selbst	0	0	0	0	0
1737	excluded	S	18-24	0	1	0	0		leer	n.a.	leer	n.a.	gelb	3	Externe Klinik	2	0	0.595833	0	0
1738	excluded	A	18-24	0	0	0	0		leer	n.a.	leer	n.a.	grün	4	Patient kommt selbst	0	0	0	0	0
1739	excluded	S	65-74	0	1	0	0		leer	n.a.	n. nachweisbar	0	rot	1	RTW ohne Notarzt	1	0	5.47917	0	0
1740	excluded	A	55-64	0	0	0	0		leer	n.a.	leer	n.a.	gelb	3	RTW mit Notarzt Transportbegleitung	1	0	0	0	1
1741	excluded	A	25-34	0	0	0	0		leer	n.a.	leer	n.a.	gelb	3	Reanimationsteam	1	0	0	0	0
1742	conventional PCR	A	35-44	0	0	0	0	1	n. nachweisbar	0	n. nachweisbar	0	blau	5	Patient kommt selbst	0	0	0	0	0
1743	excluded	A	55-64	0	0	0	0		leer	n.a.	leer	n.a.	orange	2	RTW mit Notarzt Transportbegleitung	1	0	0	0	0
1744	excluded	S	55-64	0	0	0	0		leer	n.a.	leer	n.a.	gelb	3	KTW (Krankentransportwagen)	1	0	0.499306	0	0
1745	excluded	A	18-24	0	0	0	0		leer	n.a.	leer	n.a.	grün	4	Patient kommt selbst	0	0	0	0	0
1746	conventional PCR	A	55-64	0	0	0	0	1	n. nachweisbar	0	n. nachweisbar	0	blau	5	Patient kommt selbst	0	0	0	0	0
1747	excluded	S	45-54	0	1	0	0		leer	n.a.	leer	n.a.	gelb	3	Patient kommt selbst	0	0	3.24931	0	0
1748	excluded	A	25-34	0	0	0	0		leer	n.a.	leer	n.a.	gelb	3	Patient kommt selbst	0	0	0	0	0
1749	conventional PCR	S	45-54	0	1	0	0	1	n. nachweisbar	0	n. nachweisbar	0	gelb	3	RTW mit Notarzt Transportbegleitung	1	0	5.27917	0	0
1750	excluded	A	25-34	0	1	0	0		leer	n.a.	leer	n.a.	grün	4	Patient kommt selbst	0	0	0	0	0
1751	conventional PCR	A	25-34	0	0	0	0	1	n. nachweisbar	0	n. nachweisbar	0	blau	5	Patient kommt selbst	0	0	0	0	0
1752	conventional PCR	A	55-64	0	0	0	0	1	n. nachweisbar	0	n. nachweisbar	0	blau	5	Patient kommt selbst	0	0	0	0	0
1753	conventional PCR	A	45-54	0	0	0	0	1	n. nachweisbar	0	n. nachweisbar	0	blau	5	Patient kommt selbst	0	0	0	0	0
1754	excluded	S	25-34	0	0	0	0		leer	n.a.	leer	n.a.	grün	4	Patient kommt selbst	0	0	5.06667	0	0
1755	conventional PCR	A	45-54	0	0	0	0	1	n. nachweisbar	0	n. nachweisbar	0	blau	5	Patient kommt selbst	0	0	0	0	0
1756	excluded	A	55-64	0	0	0	0		leer	n.a.	leer	n.a.	gelb	3	Patient kommt selbst	0	0	0	0	0
1757	conventional PCR	A	55-64	0	0	0	0	1	n. nachweisbar	0	n. nachweisbar	0	blau	5	Patient kommt selbst	0	0	0	0	0
1758	conventional PCR	A	65-74	0	0	0	0	1	n. nachweisbar	0	n. nachweisbar	0	grün	4	Patient kommt selbst	0	0	0	0	0
1759	excluded	S	55-64	0	1	0	0		leer	n.a.	leer	n.a.	gelb	3		#N/A	0	3.2375	0	0
1760	conventional PCR	A	35-44	0	0	0	0	1	n. nachweisbar	0	n. nachweisbar	0	blau	5	Patient kommt selbst	0	0	0	0	0
1761	excluded	S	55-64	1	1	0	0	1	n. nachweisbar	0	n. nachweisbar	0	grün	4	Patient kommt selbst	0	1	12.9771	0	1
1762	conventional PCR	A	55-64	0	0	0	0	1	n. nachweisbar	0	n. nachweisbar	0	blau	5	Patient kommt selbst	0	0	0	0	0
1763	conventional PCR	A	45-54	0	0	0	0	1	n. nachweisbar	0	n. nachweisbar	0	blau	5	Patient kommt selbst	0	0	0	0	0
1764	excluded	S	65-74	0	0	0	0		leer	n.a.	leer	n.a.	gelb	3	Patient kommt selbst	0	0	6.99792	0	0
1765	conventional PCR	A	35-44	0	0	0	0	1	n. nachweisbar	0	n. nachweisbar	0	blau	5	Patient kommt selbst	0	0	0	0	0
1766	conventional PCR	A	35-44	0	0	0	0	1	n. nachweisbar	0	n. nachweisbar	0	blau	5	Patient kommt selbst	0	0	0	0	0
1767	excluded	A	55-64	0	0	0	0		leer	n.a.	leer	n.a.	grün	4	Patient kommt selbst	0	0	0	0	0
1768	excluded	S	85+	1	1	0	0		leer	n.a.	n. nachweisbar	0	rot	1	RTW ohne Notarzt	1	0	5.05278	0	1
1769	excluded	A	45-54	0	0	0	0		leer	n.a.	leer	n.a.	grün	4	Patient kommt selbst	0	0	0	0	0
1770	excluded	A	25-34	0	0	0	0		leer	n.a.	leer	n.a.	gelb	3		#N/A	0	0	0	0
1771	excluded	S	65-74	1	0	1	1		leer	n.a.	leer	n.a.	rot	1	RTW mit Notarzt Transportbegleitung	1	1	18.9958	1	1
1772	excluded	A	35-44	0	0	0	0		leer	n.a.	leer	n.a.	blau	5	Patient kommt selbst	0	0	0	0	0
1773	excluded	S	45-54	0	1	0	0		leer	n.a.	leer	n.a.	gelb	3	RTW ohne Notarzt	1	0	4.93542	0	0
1774	conventional PCR	A	45-54	0	0	0	0	1	n. nachweisbar	0	n. nachweisbar	0	blau	5	Patient kommt selbst	0	0	0	0	0
1775	excluded	S	65-74	1	0	1	0		leer	n.a.	leer	n.a.	gelb	3	RTW mit Notarzt Transportbegleitung	1	0	4.91181	0	1
1776	conventional PCR	A	35-44	0	0	0	0	1	n. nachweisbar	0	n. nachweisbar	0	blau	5	Patient kommt selbst	0	0	0	0	0
1777	conventional PCR	A	35-44	0	0	0	0	1	n. nachweisbar	0	n. nachweisbar	0	blau	5	Patient kommt selbst	0	0	0	0	0
1778	excluded	S	75-84	0	0	0	0		leer	n.a.	n. nachweisbar	0	grün	4	RTW ohne Notarzt	1	0	1.24722	0	0
1779	excluded	S	35-44	0	1	0	0		leer	n.a.	n. nachweisbar	0	gelb	3		#N/A	0	3.92708	0	0
1780	conventional PCR	A	25-34	0	0	0	0	1	n. nachweisbar	0	n. nachweisbar	0	blau	5	Patient kommt selbst	0	0	0	0	0
1781	conventional PCR	A	25-34	0	0	0	0	1	n. nachweisbar	0	n. nachweisbar	0	blau	5	Patient kommt selbst	0	0	0	0	0
1782	conventional PCR	A	35-44	0	0	0	0	1	n. nachweisbar	0	n. nachweisbar	0	blau	5	Patient kommt selbst	0	0	0	0	0
1783	conventional PCR	A	35-44	0	0	0	0	1	n. nachweisbar	0	n. nachweisbar	0	blau	5	Patient kommt selbst	0	0	0	0	0
1784	excluded	S	65-74	0	0	1	0		leer	n.a.	leer	n.a.	gelb	3	Patient kommt selbst	0	0	1.85069	0	0
1785	excluded	A	18-24	0	0	0	0		leer	n.a.	leer	n.a.	grün	4	RTW ohne Notarzt	1	0	0	0	0
1786	excluded	A	45-54	0	0	0	0		leer	n.a.	leer	n.a.	gelb	3	RTW ohne Notarzt	1	0	0	0	0
1787	conventional PCR	A	45-54	0	0	0	0	1	n. nachweisbar	0	n. nachweisbar	0	blau	5	Patient kommt selbst	0	0	0	0	0
1788	excluded	S	18-24	0	1	0	0		leer	n.a.	leer	n.a.	gelb	3	Patient kommt selbst	0	0	3.93542	0	1
1789	excluded	S	45-54	1	0	0	0		leer	n.a.	leer	n.a.	gelb	3	RTW mit Notarzt Transportbegleitung	1	0	0.749306	0	0
1790	excluded	S	55-64	1	0	0	0		leer	n.a.	leer	n.a.	rot	1	RTW ohne Notarzt	1	0	6.75139	0	1
1791	excluded	A	35-44	0	0	0	0		leer	n.a.	n. nachweisbar	0	blau	5	Patient kommt selbst	0	0	0	0	0
1792	excluded	S	55-64	0	0	0	1		leer	n.a.	leer	n.a.	grün	4	Patient kommt selbst	0	0	3.90764	0	0
1793	excluded	A	18-24	0	0	0	0		leer	n.a.	leer	n.a.	blau	5	Interne Klinik	2	0	0	0	0
1794	excluded	A	75-84	0	0	0	0		leer	n.a.	leer	n.a.	gelb	3	Interne Klinik	2	0	0	0	0
1795	excluded	S	55-64	0	0	0	0		leer	n.a.	n. nachweisbar	0	grün	4	Patient kommt selbst	0	0	5.78333	0	0
1796	excluded	S	45-54	0	0	0	0		leer	n.a.	leer	n.a.	grün	4	Patient kommt selbst	0	0	11.8368	0	0
1797	excluded	S	55-64	0	1	0	0		leer	n.a.	leer	n.a.	gelb	3	RTW ohne Notarzt	1	0	0.415278	0	0
1798	excluded	A	35-44	0	0	0	0	2	n. nachweisbar	0	n. nachweisbar	0	blau	5	Patient kommt selbst	0	0	0	0	0
1799	excluded	A	55-64	0	0	0	0		leer	n.a.	positiv	1	blau	5	Patient kommt selbst	0	0	0	0	0
1800	excluded	A	25-34	0	0	0	0		leer	n.a.	n. nachweisbar	0	blau	5	Patient kommt selbst	0	0	0	0	0
1801	excluded	S	55-64	0	1	0	0		leer	n.a.	n. nachweisbar	0	gelb	3	KTW (Krankentransportwagen)	1	0	1.12153	0	0
1802	excluded	S	35-44	0	1	0	0		leer	n.a.	leer	n.a.	grün	4	Patient kommt selbst	0	0	1.14167	0	0
1803	excluded	A	55-64	0	0	0	0		leer	n.a.	leer	n.a.	grün	4	Interne Klinik	2	0	0	0	0
1804	excluded	A	18-24	0	0	0	0		leer	n.a.	leer	n.a.	blau	5	Patient kommt selbst	0	0	0	0	0
1805	excluded	A	45-54	0	0	0	0		leer	n.a.	leer	n.a.	gelb	3	RTW ohne Notarzt	1	0	0	0	0
1806	excluded	S	75-84	0	1	0	0		leer	n.a.	leer	n.a.	rot	1	RTW mit Notarzt Transportbegleitung	1	0	10.6986	0	0
1807	excluded	S	85+	0	0	0	0		leer	n.a.	n. nachweisbar	0	grün	4	KTW (Krankentransportwagen)	1	0	4.81528	0	0
1808	excluded	S	85+	0	1	0	0		leer	n.a.	leer	n.a.	rot	1	RTW mit Notarzt Transportbegleitung	1	0	4.65069	0	0
1809	excluded	S	45-54	0	1	0	0		leer	n.a.	n. nachweisbar	0	grün	4	Hausarzt	2	0	11.7792	0	0
1810	excluded	A	18-24	0	0	0	0		leer	n.a.	leer	n.a.	grün	4	RTW mit Notarzt Transportbegleitung	1	0	0	0	0
1811	excluded	A	18-24	0	0	0	0		leer	n.a.	leer	n.a.	blau	5	Patient kommt selbst	0	0	0	0	0
1812	excluded	S	25-34	0	0	0	0		leer	n.a.	n. nachweisbar	0	grün	4	KTW (Krankentransportwagen)	1	0	12.5333	0	0
1813	excluded	S	65-74	0	0	0	0		leer	n.a.	leer	n.a.	blau	5	RTW ohne Notarzt	1	0	6.70556	0	0
1814	excluded	A	18-24	0	0	0	0		leer	n.a.	n. nachweisbar	0	blau	5	Patient kommt selbst	0	0	0	0	0
1815	excluded	A	18-24	0	0	0	0		leer	n.a.	n. nachweisbar	0	blau	5	Patient kommt selbst	0	0	0	0	0
1816	excluded	A	45-54	0	0	0	0		leer	n.a.	n. nachweisbar	0	blau	5	Patient kommt selbst	0	0	0	0	0
1817	excluded	A	35-44	0	0	0	0		leer	n.a.	n. nachweisbar	0	blau	5	Patient kommt selbst	0	0	0	0	0
1818	excluded	S	85+	1	1	0	0		leer	n.a.	n. nachweisbar	0	rot	1	RTW mit Notarzt Transportbegleitung	1	1	2.56181	0	0
1819	excluded	A	35-44	0	0	0	0		leer	n.a.	n. nachweisbar	0	blau	5	Patient kommt selbst	0	0	0	0	0
1820	excluded	A	25-34	0	0	0	0		leer	n.a.	n. nachweisbar	0	blau	5	Patient kommt selbst	0	0	0	0	0
1821	excluded	S	75-84	1	1	1	0		leer	n.a.	leer	n.a.	rot	1	RTW mit Notarzt Transportbegleitung	1	0	10.666	1	1
1822	excluded	A	25-34	0	0	0	0		leer	n.a.	entfällt	n.a.	blau	5	Patient kommt selbst	0	0	0	0	0
1823	excluded	A	25-34	0	0	0	0		leer	n.a.	n. nachweisbar	0	blau	5	Patient kommt selbst	0	0	0	0	0
1824	excluded	A	65-74	0	0	0	0		leer	n.a.	leer	n.a.	gelb	3	RTW ohne Notarzt	1	0	0	0	0
1825	excluded	A	45-54	0	0	0	0	1	n. nachweisbar	0	Inhibition	n.a.	blau	5	Patient kommt selbst	0	0	0	0	0
1826	excluded	A	25-34	0	0	0	0		leer	n.a.	n. nachweisbar	0	blau	5	Patient kommt selbst	0	0	0	0	0
1827	excluded	A	45-54	0	0	0	0		leer	n.a.	n. nachweisbar	0	blau	5	Patient kommt selbst	0	0	0	0	0
1828	excluded	A	25-34	0	0	0	0		leer	n.a.	leer	n.a.	blau	5	Patient kommt selbst	0	0	0	0	0
1829	excluded	S	55-64	1	1	0	0		leer	n.a.	n. nachweisbar	0	grün	4	Patient kommt selbst	0	0	9.67292	0	0
1830	excluded	A	35-44	0	0	0	0		leer	n.a.	leer	n.a.	blau	5	Patient kommt selbst	0	0	0	0	0
1831	excluded	A	18-24	0	0	0	0		leer	n.a.	leer	n.a.		#N/A		#N/A	0	0	0	0
1832	excluded	A	55-64	0	0	0	0		leer	n.a.	leer	n.a.	blau	5	Patient kommt selbst	0	0	0	0	0
1833	excluded	A	35-44	0	0	0	0		leer	n.a.	leer	n.a.	blau	5	Patient kommt selbst	0	0	0	0	0
1834	excluded	S	65-74	0	0	1	0		leer	n.a.	leer	n.a.	rot	1	RTW mit Notarzt Transportbegleitung	1	0	1.11806	0	0
1835	conventional PCR	A	25-34	0	0	0	0	1	n. nachweisbar	0	n. nachweisbar	0	blau	5	Patient kommt selbst	0	0	0	0	0
1836	conventional PCR	A	25-34	0	0	0	0	1	n. nachweisbar	0	n. nachweisbar	0	blau	5	Patient kommt selbst	0	0	0	0	0
1837	excluded	A	18-24	0	0	0	0		leer	n.a.	leer	n.a.	blau	5	Patient kommt selbst	0	0	0	0	0
1838	conventional PCR	A	55-64	0	0	0	0	1	n. nachweisbar	0	n. nachweisbar	0	blau	5	Patient kommt selbst	0	0	0	0	0
1839	conventional PCR	A	25-34	0	0	0	0	1	n. nachweisbar	0	n. nachweisbar	0	blau	5	Patient kommt selbst	0	0	0	0	0
1840	excluded	A	75-84	0	0	0	0		leer	n.a.	leer	n.a.	gelb	3	RTW ohne Notarzt	1	0	0	0	0
1841	conventional PCR	A	35-44	0	0	0	0	1	n. nachweisbar	0	n. nachweisbar	0	blau	5	Patient kommt selbst	0	0	0	0	0
1842	excluded	A	45-54	0	0	0	0		leer	n.a.	leer	n.a.	blau	5	Patient kommt selbst	0	0	0	0	0
1843	excluded	S	75-84	0	1	0	0	1	n. nachweisbar	0	n. nachweisbar	0	grün	4	RTW mit Notarzt Transportbegleitung	1	0	0.277083	0	0
1844	conventional PCR	A	35-44	0	0	0	0	1	n. nachweisbar	0	n. nachweisbar	0	blau	5	Patient kommt selbst	0	0	0	0	0
1845	conventional PCR	A	18-24	0	0	0	0	1	n. nachweisbar	0	leer	n.a.	blau	5	Patient kommt selbst	0	0	0	0	0
1846	conventional PCR	A	25-34	0	0	0	0	1	n. nachweisbar	0	n. nachweisbar	0	blau	5	Patient kommt selbst	0	0	0	0	0
1847	conventional PCR	A	25-34	0	0	0	0	1	n. nachweisbar	0	leer	n.a.	blau	5	Patient kommt selbst	0	0	0	0	0
1848	excluded	S	25-34	0	1	0	0		leer	n.a.	leer	n.a.	grün	4	Patient kommt selbst	0	0	22.1569	0	0
1849	conventional PCR	A	45-54	0	0	0	0	1	n. nachweisbar	0	n. nachweisbar	0	blau	5	Patient kommt selbst	0	0	0	0	0
1850	conventional PCR	A	45-54	0	0	0	0	1	n. nachweisbar	0	n. nachweisbar	0	blau	5	Patient kommt selbst	0	0	0	0	0
1851	excluded	A	85+	0	0	0	0		leer	n.a.	leer	n.a.	grün	4	Patient kommt selbst	0	0	0	0	0
1852	excluded	A	45-54	0	0	0	0		leer	n.a.	leer	n.a.	blau	5	Patient kommt selbst	0	0	0	0	0
1853	conventional PCR	A	25-34	0	0	0	0	1	n. nachweisbar	0	n. nachweisbar	0	blau	5	Patient kommt selbst	0	0	0	0	0
1854	excluded	S	65-74	1	0	0	0		leer	n.a.	leer	n.a.	gelb	3	Interne Klinik	2	1	61.1181	1	0
1855	excluded	S	55-64	1	1	0	0		leer	n.a.	leer	n.a.	rot	1	RTW ohne Notarzt	1	1	34.4875	1	0
1856	conventional PCR	A	85+	0	0	0	0	1	n. nachweisbar	0	n. nachweisbar	0	grün	4	RTW mit Notarzt Transportbegleitung	1	0	0	0	0
1857	conventional PCR	A	25-34	0	0	0	0	1	n. nachweisbar	0	n. nachweisbar	0	blau	5	Patient kommt selbst	0	0	0	0	0
1858	conventional PCR	A	25-34	0	0	0	0	1	n. nachweisbar	0	n. nachweisbar	0	blau	5	Patient kommt selbst	0	0	0	0	0
1859	excluded	S	45-54	0	1	0	0		leer	n.a.	leer	n.a.	rot	1	RTW mit ambulanter Notarztversorgung	1	0	6.98472	0	0
1860	conventional PCR	A	25-34	0	0	0	0	1	n. nachweisbar	0	n. nachweisbar	0	blau	5	Patient kommt selbst	0	0	0	0	0
1861	conventional PCR	S	75-84	0	1	0	0	1	n. nachweisbar	0	n. nachweisbar	0	gelb	3	RTW mit Notarzt Transportbegleitung	1	0	0.5625	0	0
1862	conventional PCR	A	25-34	0	0	0	0	1	n. nachweisbar	0	n. nachweisbar	0	blau	5	Patient kommt selbst	0	0	0	0	0
1863	conventional PCR	A	35-44	0	0	0	0	1	n. nachweisbar	0	n. nachweisbar	0	blau	5	Patient kommt selbst	0	0	0	0	0
1864	excluded	A	35-44	0	0	0	0		leer	n.a.	leer	n.a.	blau	5	Patient kommt selbst	0	0	0	0	0
1865	conventional PCR	A	55-64	0	0	0	0	1	n. nachweisbar	0	n. nachweisbar	0	blau	5	Patient kommt selbst	0	0	0	0	0
1866	conventional PCR	A	35-44	0	0	0	0	1	n. nachweisbar	0	n. nachweisbar	0	blau	5	Patient kommt selbst	0	0	0	0	0
1867	conventional PCR	A	35-44	0	0	0	0	1	n. nachweisbar	0	n. nachweisbar	0	blau	5	Patient kommt selbst	0	0	0	0	0
1868	conventional PCR	A	45-54	0	0	0	0	1	n. nachweisbar	0	n. nachweisbar	0	blau	5	Patient kommt selbst	0	0	0	0	0
1869	conventional PCR	S	55-64	0	0	0	0	1	n. nachweisbar	0	n. nachweisbar	0	blau	5	Patient kommt selbst	0	0	3.89167	0	0
1870	conventional PCR	A	35-44	0	0	0	0	1	n. nachweisbar	0	n. nachweisbar	0	blau	5	Patient kommt selbst	0	0	0	0	0
1871	excluded	S	75-84	0	0	0	0		leer	n.a.	leer	n.a.	grün	4	Interne Klinik	2	0	7.23403	0	0
1872	conventional PCR	A	45-54	0	0	0	0	1	n. nachweisbar	0	n. nachweisbar	0	blau	5		#N/A	0	0	0	0
1873	conventional PCR	A	25-34	0	0	0	0	1	n. nachweisbar	0	n. nachweisbar	0	blau	5	Patient kommt selbst	0	0	0	0	0
1874	conventional PCR	A	25-34	0	0	0	0	1	n. nachweisbar	0	n. nachweisbar	0	blau	5	Patient kommt selbst	0	0	0	0	0
1875	excluded	A	25-34	0	1	0	0		leer	n.a.	leer	n.a.	blau	5	RTW ohne Notarzt	1	0	0	0	0
1876	conventional PCR	A	25-34	0	0	0	0	1	n. nachweisbar	0	n. nachweisbar	0	blau	5	Patient kommt selbst	0	0	0	0	0
1877	excluded	A	55-64	0	0	0	0		leer	n.a.	leer	n.a.	blau	5	Patient kommt selbst	0	0	0	0	0
1878	excluded	A	75-84	0	0	0	0		leer	n.a.	leer	n.a.	grün	4	RTW ohne Notarzt	1	0	0	0	0
1879	excluded	A	55-64	0	0	0	0		leer	n.a.	leer	n.a.	blau	5	KTW (Krankentransportwagen)	1	0	0	0	0
1880	excluded	A	45-54	0	0	0	0		leer	n.a.	leer	n.a.	grün	4	Patient kommt selbst	0	0	0	0	0
1881	excluded	A	45-54	0	1	0	0		leer	n.a.	leer	n.a.	rot	1	RTW mit Notarzt Transportbegleitung	1	0	0	0	0
1882	excluded	A	45-54	0	1	0	0		leer	n.a.	leer	n.a.	blau	5	Patient kommt selbst	0	0	0	0	0
1883	conventional PCR	A	25-34	0	0	0	0	1	positiv	1	positiv	1	blau	5	Patient kommt selbst	0	0	0	0	0
1884	excluded	A	25-34	0	0	0	0		leer	n.a.	leer	n.a.	grün	4	Patient kommt selbst	0	0	0	0	0
1885	excluded	A	45-54	0	0	0	0		leer	n.a.	leer	n.a.	grün	4	Patient kommt selbst	0	0	0	0	1
1886	excluded	A	45-54	0	0	0	0		leer	n.a.	leer	n.a.	grün	4	RTW ohne Notarzt	1	0	0	0	0
1887	excluded	S	18-24	0	0	0	0		leer	n.a.	leer	n.a.	grün	4	RTW mit Notarzt Transportbegleitung	1	0	1.06806	0	0
1888	conventional PCR	A	25-34	0	0	0	0	1	n. nachweisbar	0	n. nachweisbar	0	blau	5	Patient kommt selbst	0	0	0	0	0
1889	excluded	S	85+	0	1	0	0	1	n. nachweisbar	0	leer	n.a.	grün	4	KTW (Krankentransportwagen)	1	0	0.963889	0	0
1890	excluded	S	55-64	1	0	1	0		leer	n.a.	leer	n.a.	gelb	3	Patient kommt selbst	0	0	3.69028	0	1
1891	excluded	A	18-24	0	0	0	0		leer	n.a.	leer	n.a.	orange	2	RTW ohne Notarzt	1	0	0	0	0
1892	excluded	S	35-44	0	0	0	0	1	n. nachweisbar	0	n. nachweisbar	0	gelb	3	Patient kommt selbst	0	0	10.1347	0	1
1893	excluded	S	65-74	0	1	0	0		leer	n.a.	leer	n.a.	rot	1	RTW ohne Notarzt	1	0	5.6625	0	0
1894	excluded	A	25-34	0	0	0	0		leer	n.a.	leer	n.a.	grün	4	Patient kommt selbst	0	0	0	0	0
1895	excluded	A	45-54	0	0	0	0		leer	n.a.	leer	n.a.	blau	5	Patient kommt selbst	0	0	0	0	0
1896	excluded	A	55-64	0	0	0	0		leer	n.a.	leer	n.a.	grün	4	RTW ohne Notarzt	1	0	0	0	0
1897	excluded	A	75-84	0	0	0	0		leer	n.a.	leer	n.a.	gelb	3	RTW ohne Notarzt	1	0	0	0	0
1898	excluded	S	75-84	0	1	0	0		leer	n.a.	leer	n.a.	gelb	3	Patient kommt selbst	0	0	2.92222	0	0
1899	conventional PCR	S	75-84	1	1	0	0	1	n. nachweisbar	0	n. nachweisbar	0	gelb	3	RTW ohne Notarzt	1	0	10.541	1	0
1900	excluded	A	45-54	0	0	0	0		leer	n.a.	leer	n.a.	gelb	3	RTW mit Notarzt Transportbegleitung	1	0	0	0	0
1901	excluded	A	65-74	0	0	0	0		leer	n.a.	leer	n.a.	blau	5	Patient kommt selbst	0	0	0	0	0
1902	excluded	S	75-84	0	1	0	0	1	n. nachweisbar	0	n. nachweisbar	0	orange	2	Patient kommt selbst	0	0	2.71389	0	1
1903	conventional PCR	S	25-34	0	0	0	0	1	n. nachweisbar	0	n. nachweisbar	0	gelb	3	RTW ohne Notarzt	1	0	2.59792	0	0
1904	excluded	A	45-54	0	0	0	0		leer	n.a.	leer	n.a.	blau	5	Patient kommt selbst	0	0	0	0	0
1905	conventional PCR	S	85+	0	1	0	0	1	n. nachweisbar	0	n. nachweisbar	0	gelb	3	RTW ohne Notarzt	1	0	10.7424	0	0
1906	excluded	A	25-34	0	0	0	0		leer	n.a.	leer	n.a.	rot	1	Patient kommt selbst	0	0	0	0	0
1907	excluded	A	25-34	0	0	0	0		leer	n.a.	leer	n.a.	gelb	3	Patient kommt selbst	0	0	0	0	0
1908	excluded	S	85+	0	1	0	0	1	n. nachweisbar	0	n. nachweisbar	0	orange	2	RTW mit Notarzt Transportbegleitung	1	0	5.44583	0	1
1909	conventional PCR	S	65-74	1	1	0	0	1	n. nachweisbar	0	n. nachweisbar	0	blau	5	RTW ohne Notarzt	1	0	41.3792	1	0
1910	excluded	S	45-54	0	0	0	0		leer	n.a.	leer	n.a.	grün	4	KTW (Krankentransportwagen)	1	0	5.42639	0	0
1911	excluded	A	25-34	0	0	0	0		leer	n.a.	leer	n.a.	blau	5	Patient kommt selbst	0	0	0	0	0
1912	conventional PCR	S	75-84	0	0	0	0	1	n. nachweisbar	0	n. nachweisbar	0	grün	4	RTW ohne Notarzt	1	0	17.2701	0	0
1913	excluded	A	35-44	0	1	0	0		leer	n.a.	leer	n.a.	grün	4	RTW ohne Notarzt	1	0	0	0	0
1914	excluded	A	18-24	0	0	0	0		leer	n.a.	leer	n.a.	grün	4	RTW ohne Notarzt	1	0	0	0	0
1915	conventional PCR	A	45-54	0	0	0	0	1	n. nachweisbar	0	n. nachweisbar	0	blau	5	Patient kommt selbst	0	0	0	0	0
1916	excluded	A	25-34	0	0	0	0		leer	n.a.	leer	n.a.	blau	5	Patient kommt selbst	0	0	0	0	0
1917	excluded	A	85+	0	0	0	0		leer	n.a.	leer	n.a.		#N/A		#N/A	0	0	0	0
1918	excluded	A	25-34	0	0	0	0		leer	n.a.	leer	n.a.	grün	4	Patient kommt selbst	0	0	0	0	0
1919	excluded	S	35-44	1	0	0	0	1	n. nachweisbar	0	n. nachweisbar	0	gelb	3	Patient kommt selbst	0	0	3.09167	0	1
1920	excluded	S	55-64	0	0	0	0		leer	n.a.	leer	n.a.	gelb	3	Patient kommt selbst	0	0	1.03681	0	0
1921	excluded	A	25-34	0	0	0	0		leer	n.a.	leer	n.a.	blau	5	Patient kommt selbst	0	0	0	0	0
1922	excluded	S	75-84	0	0	0	0		leer	n.a.	leer	n.a.	orange	2	RTW mit Notarzt Transportbegleitung	1	0	2.9125	0	0
1923	conventional PCR	S	35-44	0	1	0	0	1	n. nachweisbar	0	n. nachweisbar	0	orange	2	RTW ohne Notarzt	1	0	9.97986	0	0
1924	excluded	A	65-74	0	0	0	0		leer	n.a.	leer	n.a.	grün	4		#N/A	0	0	0	0
1925	excluded	A	35-44	0	0	0	0		leer	n.a.	leer	n.a.	grün	4	Patient kommt selbst	0	0	0	0	0
1926	conventional PCR	S	25-34	0	1	0	0	1	n. nachweisbar	0	n. nachweisbar	0	grün	4	Patient kommt selbst	0	0	6.92361	0	0
1927	excluded	A	75-84	0	0	0	0		leer	n.a.	leer	n.a.	gelb	3	RTW ohne Notarzt	1	0	0	0	0
1928	conventional PCR	A	55-64	0	0	0	0	1	n. nachweisbar	0	n. nachweisbar	0	blau	5	Patient kommt selbst	0	0	0	0	0
1929	excluded	A	25-34	0	0	0	0		leer	n.a.	leer	n.a.	grün	4	RTW ohne Notarzt	1	0	0	0	0
1930	excluded	A	35-44	0	0	0	0		leer	n.a.	leer	n.a.	grün	4	Patient kommt selbst	0	0	0	0	0
1931	excluded	A	25-34	0	0	0	0		leer	n.a.	leer	n.a.	grün	4	Patient kommt selbst	0	0	0	0	0
1932	excluded	A	25-34	0	0	0	0		leer	n.a.	leer	n.a.	blau	5	Patient kommt selbst	0	0	0	0	0
1933	excluded	S	65-74	0	1	0	0	1	n. nachweisbar	0	leer	n.a.	gelb	3	Patient kommt selbst	0	0	6.06111	0	1
1934	excluded	A	18-24	0	0	0	0		leer	n.a.	leer	n.a.	blau	5	Patient kommt selbst	0	0	0	0	0
1935	excluded	A	35-44	0	0	0	0		leer	n.a.	leer	n.a.	blau	5	Patient kommt selbst	0	0	0	0	0
1936	excluded	A	35-44	0	0	0	0		leer	n.a.	leer	n.a.	blau	5	Patient kommt selbst	0	0	0	0	0
1937	excluded	S	65-74	1	1	0	0		leer	n.a.	leer	n.a.	gelb	3	RTW ohne Notarzt	1	0	10.934	1	0
1938	excluded	A	65-74	0	0	0	0		leer	n.a.	leer	n.a.	grün	4	RTW ohne Notarzt	1	0	0	0	0
1939	excluded	S	45-54	1	0	0	0	1	n. nachweisbar	0	n. nachweisbar	0	rot	1	KTW (Krankentransportwagen)	1	0	8.94722	0	1
1940	excluded	A	55-64	0	0	0	0		leer	n.a.	leer	n.a.	blau	5	Patient kommt selbst	0	0	0	0	0
1941	conventional PCR	S	65-74	0	0	0	0	1	n. nachweisbar	0	n. nachweisbar	0	gelb	3	KTW (Krankentransportwagen)	1	0	3.86042	0	0
1942	excluded	A	35-44	0	0	0	0		leer	n.a.	leer	n.a.	blau	5	Patient kommt selbst	0	0	0	0	0
1943	excluded	A	75-84	0	0	0	0		leer	n.a.	leer	n.a.	orange	2	RTW ohne Notarzt	1	0	0	0	0
1944	conventional PCR	S	55-64	0	1	0	0	1	n. nachweisbar	0	n. nachweisbar	0	grün	4	KTW (Krankentransportwagen)	1	0	2.96458	0	0
1945	excluded	A	45-54	0	0	0	0		leer	n.a.	leer	n.a.	blau	5	Patient kommt selbst	0	0	0	0	0
1946	excluded	A	25-34	0	0	0	0		leer	n.a.	leer	n.a.	grün	4	RTW mit Notarzt Transportbegleitung	1	0	0	0	0
1947	excluded	S	85+	0	1	0	0		leer	n.a.	leer	n.a.	grün	4	RTW ohne Notarzt	1	0	1.01319	0	0
1948	excluded	A	55-64	0	1	0	0		leer	n.a.	leer	n.a.	grün	4	RTW ohne Notarzt	1	0	0	0	0
1949	excluded	A	18-24	0	0	0	0		leer	n.a.	leer	n.a.	blau	5	Patient kommt selbst	0	0	0	0	0
1950	excluded	A	45-54	0	0	0	0		leer	n.a.	leer	n.a.	gelb	3	RTW mit Notarzt Transportbegleitung	1	0	0	0	0
1951	excluded	S	45-54	1	0	1	0		leer	n.a.	leer	n.a.	rot	1	RTW mit Notarzt Transportbegleitung	1	0	8.45	0	1
1952	conventional PCR	S	45-54	0	0	0	0	1	n. nachweisbar	0	n. nachweisbar	0	gelb	3	RTW ohne Notarzt	1	0	1.53889	0	0
1953	excluded	A	18-24	0	0	0	0		leer	n.a.	leer	n.a.	blau	5	Externe Klinik	2	0	0	0	0
1954	conventional PCR	S	85+	0	1	0	0	1	n. nachweisbar	0	leer	n.a.	grün	4	KTW (Krankentransportwagen)	1	0	10.4396	0	0
1955	excluded	A	35-44	0	0	0	0		leer	n.a.	leer	n.a.	gelb	3	Patient kommt selbst	0	0	0	0	0
1956	excluded	A	25-34	0	0	0	0		leer	n.a.	leer	n.a.	gelb	3	RTW ohne Notarzt	1	0	0	0	0
1957	excluded	A	55-64	0	0	0	0		leer	n.a.	leer	n.a.	blau	5	Patient kommt selbst	0	0	0	0	0
1958	conventional PCR	S	65-74	0	0	0	0	1	n. nachweisbar	0	n. nachweisbar	0	gelb	3	RTW ohne Notarzt	1	0	0.154167	0	0
1959	conventional PCR	S	25-34	1	1	0	0	1	n. nachweisbar	0	n. nachweisbar	0	orange	2	Patient kommt selbst	0	0	8.15694	1	1
1960	excluded	A	55-64	0	1	0	0		leer	n.a.	leer	n.a.	gelb	3	Patient kommt selbst	0	0	0	0	0
1961	excluded	S	65-74	0	0	0	1		leer	n.a.	leer	n.a.	rot	1	RTW mit Notarzt Transportbegleitung	1	0	3.04653	0	0
1962	conventional PCR	S	35-44	1	0	0	0	1	n. nachweisbar	0	n. nachweisbar	0	orange	2	RTW mit Notarzt Transportbegleitung	1	0	18.1264	0	1
1963	excluded	A	35-44	0	0	0	0		leer	n.a.	leer	n.a.	grün	4	Patient kommt selbst	0	0	0	0	0
1964	conventional PCR	A	55-64	0	0	0	0	1	n. nachweisbar	0	n. nachweisbar	0	blau	5		#N/A	0	0	0	0
1965	excluded	S	85+	1	1	0	0		leer	n.a.	leer	n.a.	grün	4	RTW ohne Notarzt	1	0	25.1201	1	0
1966	excluded	S	75-84	0	1	0	0		leer	n.a.	leer	n.a.	grün	4	Patient kommt selbst	0	0	4.07986	0	0
1967	excluded	A	75-84	0	0	0	0		leer	n.a.	leer	n.a.	grün	4	RTW ohne Notarzt	1	0	0	0	0
1968	excluded	A	45-54	0	0	0	0		leer	n.a.	leer	n.a.	grün	4	Patient kommt selbst	0	0	0	0	0
1969	excluded	A	18-24	0	0	0	0		leer	n.a.	leer	n.a.	gelb	3	RTW ohne Notarzt	1	0	0	0	0
1970	excluded	A	18-24	0	0	0	0		leer	n.a.	leer	n.a.	blau	5	Patient kommt selbst	0	0	0	0	0
1971	excluded	A	45-54	0	0	0	0		leer	n.a.	leer	n.a.	grün	4	Patient kommt selbst	0	0	0	0	0
1972	excluded	S	75-84	0	1	0	0		leer	n.a.	leer	n.a.	gelb	3	RTW ohne Notarzt	1	0	4.06528	0	0
1973	excluded	A	45-54	0	0	0	0		leer	n.a.	leer	n.a.	blau	5		#N/A	0	0	0	0
1974	excluded	A	55-64	0	0	0	0		leer	n.a.	leer	n.a.	blau	5	Patient kommt selbst	0	0	0	0	0
1975	excluded	S	75-84	0	1	0	0	1	n. nachweisbar	0	n. nachweisbar	0	orange	2	RTW mit Notarzt Transportbegleitung	1	0	9.04097	0	0
1976	excluded	S	55-64	0	0	0	0		leer	n.a.	leer	n.a.	grün	4	Patient kommt selbst	0	0	5.81806	0	0
1977	excluded	A	18-24	0	0	0	0		leer	n.a.	leer	n.a.	rot	1	RTW mit Notarzt Transportbegleitung	1	0	0	0	0
1978	excluded	S	55-64	0	0	0	0		leer	n.a.	leer	n.a.	grün	4	RTW ohne Notarzt	1	0	0.802083	0	0
1979	conventional PCR	S	85+	0	1	0	0	1	n. nachweisbar	0	n. nachweisbar	0	grün	4	KTW (Krankentransportwagen)	1	0	0.934722	0	0
1980	conventional PCR	A	45-54	0	0	0	0	1	n. nachweisbar	0	n. nachweisbar	0	blau	5	Patient kommt selbst	0	0	0	0	0
1981	excluded	S	85+	0	0	0	0		leer	n.a.	leer	n.a.	orange	2	RTW ohne Notarzt	1	0	3.49028	0	0
1982	conventional PCR	S	75-84	0	1	0	0	1	n. nachweisbar	0	n. nachweisbar	0	gelb	3	RTW ohne Notarzt	1	0	9.37014	0	0
1983	conventional PCR	A	75-84	0	1	0	0	1	n. nachweisbar	0	n. nachweisbar	0	orange	2	RTW mit Notarzt Transportbegleitung	1	0	0	0	0
1984	conventional PCR	A	55-64	0	1	0	0	1	n. nachweisbar	0	n. nachweisbar	0	gelb	3	RTW mit Notarzt Transportbegleitung	1	0	0	0	0
1985	conventional PCR	A	45-54	0	0	0	0	1	n. nachweisbar	0	n. nachweisbar	0	blau	5		#N/A	0	0	0	0
1986	excluded	A	55-64	0	0	0	0	1	n. nachweisbar	0	leer	n.a.	blau	5	Patient kommt selbst	0	0	0	0	0
1987	excluded	A	45-54	0	0	0	0		leer	n.a.	leer	n.a.	grün	4	Patient kommt selbst	0	0	0	0	0
1988	excluded	S	18-24	0	0	0	0		leer	n.a.	leer	n.a.	grün	4	Patient kommt selbst	0	0	4.175	0	0
1989	conventional PCR	A	55-64	0	0	0	0	1	n. nachweisbar	0	n. nachweisbar	0	blau	5	Patient kommt selbst	0	0	0	0	0
1990	conventional PCR	A	55-64	0	0	0	0	1	n. nachweisbar	0	n. nachweisbar	0	blau	5	Patient kommt selbst	0	0	0	0	0
1991	conventional PCR	A	25-34	0	0	0	0	1	n. nachweisbar	0	n. nachweisbar	0	blau	5		#N/A	0	0	0	0
1992	conventional PCR	A	65-74	0	1	0	0	1	n. nachweisbar	0	n. nachweisbar	0	gelb	3	RTW mit Notarzt Transportbegleitung	1	0	0	0	1
1993	excluded	A	55-64	0	0	0	0	1	n. nachweisbar	0	n. nachweisbar	0	blau	5	Patient kommt selbst	0	0	0	0	0
1994	conventional PCR	S	75-84	0	1	0	0	1	n. nachweisbar	0	n. nachweisbar	0	gelb	3	RTW ohne Notarzt	1	0	5.06111	0	0
1995	conventional PCR	S	75-84	1	1	1	1	1	n. nachweisbar	0	n. nachweisbar	0	rot	1	RTW mit Notarzt Transportbegleitung	1	1	1.22222	1	1
1996	conventional PCR	A	55-64	0	0	0	0	1	n. nachweisbar	0	n. nachweisbar	0	blau	5	Patient kommt selbst	0	0	0	0	0
1997	conventional PCR	A	25-34	0	0	0	0	1	positiv	1	positiv	1	blau	5	Patient kommt selbst	0	0	0	0	0
1998	conventional PCR	A	18-24	0	0	0	0	1	n. nachweisbar	0	n. nachweisbar	0	blau	5	Patient kommt selbst	0	0	0	0	0
1999	conventional PCR	A	55-64	0	0	0	0	1	n. nachweisbar	0	n. nachweisbar	0	blau	5	Patient kommt selbst	0	0	0	0	0
[truncated: 33,915 more rows]
